# Supplementary material for: Whole genome sequence analysis of pulmonary function and COPD in 19,996 multi-ethnic participants
Source: Nat Commun. 2020 Oct 14;11:5182. doi: 10.1038/s41467-020-18334-7 (PMC7598941; doi:10.1038/s41467-020-18334-7)
Supplement: Supplementary file 4 — Supplementary Data 1 [file 41467_2020_18334_MOESM4_ESM.xlsx]

## Sheet: Sheet1
Supplementary Data 1: Detailed cohort specific descriptive statistics.
Study	N	FVC (L)	FEV1 (L)	FEV1/FVC (%)	FEV1 percent predicted	Moderate-to-Severe COPD	Severe COPD	Race*	Age	Gender	Height(cm)	Weight(kg)	Smoking-packyears	Smoking-current	Smoking-former
ARIC	3256	3.6±1.0	2.6±0.8	72.2±8.8	0.90±0.19	case: 570 ctrl: 1933	case: 103 ctrl: 1933	W:3075 AfAm:181	62.1±9.1	F:1683 M:1573	168.1±9.6	78.9±16.9	19.3±24.2	N:2528 Y:728	N:1921 Y:1335
CFS	719	3.6±1.2	2.8±1.0	78.5±7.5	0.91±0.20	case: 58 ctrl: 517	case: 17 ctrl: 517	W:373 AfAm:346	47.6±15.7	F:385 M:334	169.3±9.5	96.5±26.2	10.4±16.2	N:521 Y:198	N:513 Y:206
CHS	47	2.6±0.8	1.9±0.6	71.4±12.1	0.89±0.25	case: 10 ctrl: 23	case: 5 ctrl: 23	W:39 AfAm:8**	78.8±5.3	F:28 M:19	164.3±9.7	75.3±14.9	16.2±27.3	N:47	N:26 Y:21
COPDGene	8444	3.2±1.0	2.2±0.9	65.3±15.5	0.73±0.26	case: 3133 ctrl: 3569	case: 1465 ctrl: 3569	W:5713 AfAm:2731	59.5±9.1	F:3933 M:4511	170.2±9.5	83.8±19.8	44.3±25.0	N:3985 Y:4459	N:4459 Y:3985
EOCOPD	55	1.9±0.7	0.6±0.2	31.2±9.4	0.18±0.07	case: 54 ctrl: 0	case: 54 ctrl: 0	W:55	45.9±4.1	F:41 M:14	164.1±9.2	65.8±15.9	36.2±19.9	N:45 Y:10	N:11 Y:44
Framingham	1835	3.9±1.0	2.9±0.8	74.3±7.2	0.93±0.16	case: 187 ctrl: 1318	case: 23 ctrl: 1318	W:1835	54.4±9.8	F:976 M:859	168.1±9.2	77.1±16.7	7.5±18.4	N:1464 Y:371	N:1127 Y:708
JHS	2388	3.0±0.8	2.4±0.7	81.0±8.0	0.92±0.17	case: 121 ctrl: 1832	case: 27 ctrl: 1832	AfAm:2388	55.0±12.5	F:1529 M:859	169.0±9.1	91.1±21.7	7.1±16.0	N:2079 Y:309	N:1930 Y:458
MESA	3252	3.2±1.0	2.4±0.7	74.8±8.4	0.94±0.18	case: 333 ctrl: 2185	case: 45 ctrl: 2185	W:1224 AfAm:804 Asn:515 H:709	65.8±9.7	F:1660 M:1592	165.9±9.9	77.5±17.2	10.6±21.0	N:2968 Y:284	N:1837 Y:1415
Total	19996	3.3±1.0	2.4±0.9	71.1±13.3	0.84±0.24	case: 4466 ctrl: 11377	case: 1739 ctrl: 11377	W:12314 AfAm:6458 Asn:515 H:709	59.5±10.9	F:10235 M:9761	168.8±9.6	82.6±19.8	25.6±27.8	N:13637 Y:6359	N:11824 Y:8172
All quantitative summary values are provided as mean +/- standard deviation.
*W=White; AfAm = African American; Asn = Asian; H=Hispanic
** The 8 African American CHS samples are not included in the analysis within African American subgroup.
