# Supplementary material for: Whole genome sequence analysis of pulmonary function and COPD in 19,996 multi-ethnic participants
Source: Nat Commun. 2020 Oct 14;11:5182. doi: 10.1038/s41467-020-18334-7 (PMC7598941; doi:10.1038/s41467-020-18334-7)
Supplement: Supplementary file 5 — Supplementary Data 2 [file 41467_2020_18334_MOESM5_ESM.xlsx]

## Sheet: Sheet1
Supplementary Data 2: Detailed list of genome-wide significant variants, including those identified in previously published studies.
Trait	Stratum	Race/ethnic group	Chr	Pos (b38)	rsid	Effect/other allele	EAF	Het count	Beta	SE	P-value	Nearest gene
24 distinct novel variants representing 22 distinct novel loci*
FEV1	Population- and family-based	African American	17	69937351	rs75195732	T/C	0.00551223	41	0.408384	0.070461	6.79639e-09	KCNJ16
	Population- and family-based	All	9	120443427	rs10984916	T/C	0.0140471	319	-0.148013	0.026183	1.57646e-08	CDK5RAP2
	COPD-enriched	African American	11	11239853	rs4076943	T/A	0.28	1128	0.12	0.021496	2.37e-08	GALNT18
	COPD-enriched	White	X	80958253	rs142755000	A/G	0.03	141	-0.18	0.032665	3.58e-08	BRWD3
	Combined	White	6	166400303	rs9295345	T/G	0.72511	4970	-0.0798141	0.014435	3.21541e-08	RPS6KA2
FVC	Population- and family-based	White	X	46687945	rs182915372	C/T	0.0125267	127	-0.1902	0.034816	4.68113e-08	SLC9A7
	Population- and family-based	All	X	46687945	rs182915372	C/T	0.0079586	142	-0.182603	0.032426	1.78839e-08	SLC9A7
	COPD-enriched	African American	16	81611365	rs74469188	C/T	0.15	714	0.14	0.025055	2.3e-08	CMIP
	COPD-enriched	White	1	196989333	rs371740347	C/T	0.008	93	0.43	0.07226	2.67e-09	CFHR5
	COPD-enriched	All	1	196989333	rs371740347	C/T	0.006	104	0.38	0.066442	1.07e-08	CFHR5
	COPD-enriched	All	9	673533	rs7046490	A/G	0.39	3840	0.06	0.010762	2.47e-08	KANK1
	COPD-enriched	All	X	47087005	rs12556310	G/C	0.44	1901	0.05	0.00905	3.3e-08	RGN
	Combined	African American	2	120800568	rs56154976	T/C	0.0308527	378	0.162959	0.029133	2.22394e-08	GLI2
	Combined	White	X	47317317	rs5953026	G/A	0.601713	2923	0.037343	0.006638	1.84675e-08	ZNF157
	Combined	All	15	68020833	rs17308514	G/A	0.384277	8092	-0.036989	0.00673	3.88059e-08	PIAS1
	Combined	All	X	47100766	rs35917906	T/C	0.489348	3818	0.0319842	0.005648	1.48609e-08	RGN
FEV1/FVC	Population- and family-based	African American	13	84795360	rs145829100	T/C	0.0100834	75	-5.18048	0.896824	7.6281e-09	SLITRK6
	Population- and family-based	White	7	30969275	rs544345041	G/A	0.0030553	40	6.60762	1.18026	2.1626e-08	GHRHR
	COPD-enriched	African American	8	133793876	rs144870669	C/T	0.007	36	0.83	0.147082	1.67e-08	ST3GAL1
	Combined	African American	6	107949366	rs1032155362	T/G	0.00263566	34	-10.4435	1.68153	5.27494e-10	SEC63
	Combined	White	6	102490266	rs572153283	A/AT	0.0138866	340	-3.56749	0.610834	5.20882e-09	GRIK2
	Combined	White	16	53872940	rs7188378	C/T	0.475069	6026	-0.787438	0.142458	3.24823e-08	FTO
	Combined	All	6	102543833	rs137938609	G/A	0.00860172	342	-3.31381	0.576425	8.98216e-09	GRIK2
	Combined	All	7	7140556	rs184101688	C/A	0.00102521	41	-9.42311	1.65811	1.32323e-08	C1GALT1
	Combined	All	16	53872940	rs7188378	C/T	0.489023	9711	-0.585153	0.107274	4.90461e-08	FTO
Moderate-to-Severe COPD	COPD-enriched	All	15	53390153	rs72740913	T/G	0.00888099	114	1.08	0.195428	3.27e-08	WDR72
Severe COPD	Combined	White	2	141400617	rs11687134	T/C	0.71575	3144	-0.336607	0.060523	2.6724e-08	LRP1B
10 previously reported loci
FEV1	COPD-enriched	White	15	78618839	rs8040868	C/T	0.42	2798	-0.07	0.012733	3.85e-08	CHRNA3/5
	COPD-enriched	All	3	128270076	rs2811536	C/A	0.15	2103	-0.09	0.016155	2.53e-08	EEFSEC
	COPD-enriched	All	4	88939679	rs7682317	T/C	0.44	4126	-0.07	0.01156	1.4e-09	FAM13A
	COPD-enriched	All	15	78606381	rs12914385	T/C	0.34	3635	-0.07	0.01184	3.38e-09	CHRNA3/5
	Combined	White	4	105797514	rs537592600	T/TA	0.0715446	1658	0.139443	0.025031	2.53728e-08	GSTCD
	Combined	White	15	78521704	rs10519203	A/G	0.639963	5649	0.0802378	0.013386	2.04367e-09	HYKK,CHRNA3/5
	Combined	All	3	128235591	rs2999083	T/C	0.854371	4878	-0.0449833	0.007977	1.71114e-08	EEFSEC
	Combined	All	4	105681288	rs563622125	T/TA	0.0465343	1769	0.0784319	0.013435	5.29057e-09	ARHGEF38
	Combined	All	15	78606590	rs55676755	G/C	0.280306	7638	-0.0384565	0.006377	1.63089e-09	CHRNA3/5
FVC	Combined	White	4	105695057	rs74497593	T/C	0.0672811	1559	0.0916703	0.015946	8.98629e-09	INTS12,GSTCD
	Combined	All	4	105798816	rs72673823	T/G	0.0463593	1758	0.0885489	0.01464	1.46395e-09	GSTCD
FEV1/FVC	Population- and family-based	All	5	148476669	rs6580550	C/T	0.529834	5357	0.646678	0.101449	1.83655e-10	HTR4
	COPD-enriched	White	14	92650006	rs72699870	C/T	0.19	1743	1.94	0.35135	3.36e-08	RIN3
	COPD-enriched	White	15	78606381	rs12914385	T/C	0.41	2783	-1.69	0.278366	1.27e-09	CHRNA3/5
	COPD-enriched	All	4	144524627	rs138641402	T/A	0.29	3092	1.52	0.264925	9.61e-09	HHIP
	COPD-enriched	All	15	78575140	rs17486278	C/A	0.44	1901	-1.62	0.22884	1.45e-12	CHRNA3/5
	Combined	White	3	128216316	rs2999089	G/C	0.882694	2251	-1.21691	0.221047	3.68803e-08	EEFSEC
	Combined	White	4	88939679	rs7682317	T/C	0.393495	5907	-0.826979	0.146695	1.7264e-08	FAM13A
	Combined	White	4	144550093	rs12511230	T/A	0.396338	5917	0.812795	0.146628	2.96888e-08	HHIP
	Combined	White	6	7562999	rs2076295	G/T	0.448067	6009	0.798429	0.142186	1.96126e-08	DSP
	Combined	White	6	32182024	rs9391855	T/C	0.0443804	1045	2.38609	0.348184	7.23441e-12	AGER
	Combined	White	14	92650006	rs72699870	C/T	0.190393	3803	0.99423	0.181503	4.30754e-08	RIN3
	Combined	White	15	78618839	rs8040868	C/T	0.410305	5890	-1.04872	0.144502	3.94407e-13	CHRNA3/5
	Combined	All	3	128273095	rs2811416	C/T	0.918809	2913	-1.11642	0.196924	1.43412e-08	EEFSEC
	Combined	All	4	88939679	rs7682317	T/C	0.446914	9723	-0.687058	0.108118	2.08794e-10	FAM13A
	Combined	All	4	144524627	rs138641402	T/A	0.286207	7326	0.802466	0.124937	1.3365e-10	HHIP
	Combined	All	6	32167360	rs41268924	A/G	0.0274805	1061	2.32919	0.328234	1.28307e-12	EGFL8,AGER
	Combined	All	15	71317183	rs6494904	A/G	0.644904	8525	0.683875	0.114257	2.15862e-09	THSD4
	Combined	All	15	78575140	rs17486278	C/A	0.330391	8793	-0.883545	0.113364	6.49771e-15	CHRNA3/5
Moderate-to-Severe COPD	COPD-enriched	White	4	88939679	rs7682317	T/C	0.4	2794	0.27	0.049029	3.65e-08	FAM13A
	COPD-enriched	White	15	78618839	rs8040868	C/T	0.42	2798	0.27	0.048371	2.38e-08	CHRNA3/5
	COPD-enriched	All	4	88945562	rs4416442	C/T	0.45	4123	0.22	0.038559	1.16e-08	FAM13A
	COPD-enriched	All	15	78606381	rs12914385	T/C	0.34	3635	0.28	0.04103	8.84e-12	CHRNA3/5
	Combined	White	15	78618839	rs8040868	C/T	0.410305	5890	0.209586	0.036518	9.50547e-09	CHRNA3/5
	Combined	All	4	88945562	rs4416442	C/T	0.447114	9721	0.169626	0.030406	2.42325e-08	FAM13A
	Combined	All	15	78606381	rs12914385	T/C	0.321414	8270	0.20423	0.032007	1.76276e-10	CHRNA3/5
Severe COPD	COPD-enriched	White	15	78618839	rs8040868	C/T	0.42	2798	0.34	0.059013	8.34e-09	CHRNA3/5
	COPD-enriched	All	4	88939679	rs7682317	T/C	0.44	4126	0.3	0.052425	1.05e-08	FAM13A
	COPD-enriched	All	4	144513749	rs1512281	G/A	0.31	3215	-0.34	0.057118	2.64e-09	HHIP
	COPD-enriched	All	15	78606381	rs12914385	T/C	0.34	3635	0.33	0.054654	1.56e-09	CHRNA3/5
	Combined	White	15	78558159	rs11331126	A/AT	0.346922	5720	0.33622	0.057792	5.9633e-09	CHRNA3/5
	Combined	All	15	78575140	rs17486278	C/A	0.330391	8793	0.305541	0.049051	4.69171e-10	CHRNA3/5
* In determining the number of distinct signals, we grouped together two variants (rs572153283 and rs137938609) on chromosome 6 since they were in LD with R-squared =0.90 and 0.88 based on White and all race/ethnicities our TOPMed sample, respectively We also grouped together two variants (rs35917906 and rs12556310) on chormosome X that were in LD with R-squared = 0.71 and 0.44 based on White and…
