# Supplementary material for: Whole genome sequence analysis of pulmonary function and COPD in 19,996 multi-ethnic participants
Source: Nat Commun. 2020 Oct 14;11:5182. doi: 10.1038/s41467-020-18334-7 (PMC7598941; doi:10.1038/s41467-020-18334-7)
Supplement: Supplementary file 6 — Supplementary Data 3 [file 41467_2020_18334_MOESM6_ESM.xlsx]

## Sheet: Sheet1
Supplementary Data 3: Summary of association results in TOPMed for selected variants reported previously in association with lung function and COPD.
Trait	Stratum	Race/ethnicity	Number of Checked SNPs	Number of SNPs with P < 0.05	Number of SNPs (P < 0.05) with consistent direction of effect	Number of SNPs with P < Bonferroni-corrected threshold	Number of SNPs (P < Bonferroni-corrected threshold) with consistent direction of effect
FEV1	Combined	All	104	32	32	6	6
	Combined	African American	104	6	6	0	0
	Combined	White	104	31	31	8	8
	Population-based	All	104	27	27	0	0
	COPD-ascertained	All	104	17	17	5	5
FVC	Combined	All	122	30	30	3	3
	Combined	African American	122	6	5	0	0
	Combined	White	121	30	30	3	3
	Population-based	All	122	28	28	0	0
	COPD-ascertained	All	122	14	14	1	1
FEV1/FVC	Combined	All	181	75	74	28	28
	Combined	African American	181	18	15	2	2
	Combined	White	175	69	69	22	22
	Population-based	All	181	58	58	13	13
	COPD-ascertained	All	180	47	46	9	9
COPD	Combined	All	156	55	54	9	9
	Combined	African American	156	18	17	2	2
	Combined	White	156	55	55	12	12
	Population-based	All	156	20	19	1	1
	COPD-ascertained	All	156	39	39	8	8
Severe COPD	Combined	All	158	43	42	10	10
	Combined	African American	158	10	10	0	0
	Combined	White	158	43	42	8	8
	Population-based	All	158	10	10	0	0
	COPD-ascertained	All	158	39	39	11	11
