# Supplementary material for: Whole genome sequence analysis of pulmonary function and COPD in 19,996 multi-ethnic participants
Source: Nat Commun. 2020 Oct 14;11:5182. doi: 10.1038/s41467-020-18334-7 (PMC7598941; doi:10.1038/s41467-020-18334-7)
Supplement: Supplementary file 7 — Supplementary Data 4 [file 41467_2020_18334_MOESM7_ESM.xlsx]

## Sheet: Sheet1
Supplementary Data 4: Detailed results of genetic association with FEV1 in TOPMed for previously reported variants.
Chr	Pos (b38)	rsid	Effect/other allele	Ancestry Reported in Previous Literature	Source	Source_PMID	Nearest Gene	All							African American							White							Population-based							COPD-enriched
								EAF	N	Beta	SE	P-value	Bonferroni Adjusted P-value	Consistent Direction with Previous Literature (Y/N)	EAF	N	Beta	SE	P-value	Bonferroni Adjusted P-value	Consistent Direction with Previous Literature (Y/N)	EAF	N	Beta	SE	P-value	Bonferroni Adjusted P-value	Consistent Direction with Previous Literature (Y/N)	EAF	N	Beta	SE	P-value	Bonferroni Adjusted P-value	Consistent Direction with Previous Literature (Y/N)	EAF	N	Beta	SE	P-value	Bonferroni Adjusted P-value	Consistent Direction with Previous Literature (Y/N)
chr1	150614495	rs6681426	A/G	EUR	Wain_2017	28166213	MCL1;ENSA	0.663458	19996	-0.00519509	0.00591739	0.379979	1	Y	0.699147	6450	0.00628221	0.010187	0.537439	1	N	0.647637	12314	-0.0207189	0.0134486	0.123414	1	Y	0.660781	11497	-0.00182836	0.00648462	0.77798	1	Y	0.667078	8499	-0.0114816	0.0119542	0.336824	1	Y
chr1	178750171	rs4651005	T/C	EUR	Shrine_2019	30804560	RALGPS2	0.236197	19996	0.0106699	0.0067321	0.112981	1	Y	0.108527	6450	0.0183182	0.0152022	0.228216	1	Y	0.311556	12314	0.016457	0.0138079	0.233319	1	Y	0.232234	11497	0.00757729	0.0074354	0.308164	1	Y	0.241558	8499	0.0168906	0.0134642	0.209668	1	Y
chr1	204465799	rs12092943	G/T	ME	Wyss_2018	30061609	PIK3C2B	0.217469	19996	0.00963612	0.00683228	0.158427	1	Y	0.269147	6450	-0.000646058	0.0105112	0.95099	1	N	0.180323	12314	0.0242055	0.0165791	0.144289	1	Y	0.224754	11497	0.0107873	0.00745819	0.148075	1	Y	0.207613	8499	0.010658	0.0138706	0.442258	1	Y
chr1	218681687	rs28613267	C/G	EUR	Shrine_2019	30804560	MIR548F3	0.490423	19996	0.0120485	0.00559011	0.0311359	1	Y	0.464496	6450	0.015836	0.00944654	0.0936639	1	Y	0.499878	12314	0.0170109	0.0127852	0.183347	1	Y	0.489823	11497	0.00872813	0.00614078	0.155219	1	Y	0.491234	8499	0.019137	0.0112514	0.0889695	1	Y
chr1	221592437	rs60186235	CA/C	ME	Wyss_2018	30061609	NA	0.0881676	19996	-0.0234601	0.0103918	0.0239729	1	Y	0.219612	6450	-0.0219022	0.0113262	0.0531433	1	Y	0.0250528	12314	-0.0857695	0.0408112	0.0355871	1	Y	0.0905889	11497	-0.0245977	0.0114253	0.0313257	1	Y	0.0848923	8499	-0.0255526	0.0209133	0.22177	1	Y
chr1	22286197	rs12737805	G/A	EUR	Shrine_2019	30804560	MIR4418;ZBTB40	0.201165	19996	-0.00986413	0.0069692	0.156954	1	Y	0.177287	6450	-0.018081	0.0122776	0.140837	1	Y	0.216826	12314	-0.0184523	0.0155435	0.235172	1	Y	0.201487	11497	-0.0150266	0.00766206	0.0498598	1	Y	0.20073	8499	-0.00516635	0.0140168	0.712438	1	Y
chr1	237778481	rs3766889	G/T	Afr	Wyss_2018	30061609	RYR2	0.0864673	19996	-0.0158992	0.0102947	0.122489	1	Y	0.196434	6450	-0.0250536	0.011763	0.0331821	1	Y	0.0323209	12314	0.0266019	0.0361792	0.462169	1	N	0.0873271	11497	-0.00280002	0.0113162	0.804573	1	Y	0.0853042	8499	-0.0371548	0.0207235	0.072992	1	Y
chr1	26470431	rs12096239	C/G	EUR	Shrine_2019	30804560	DHDDS	0.224545	19996	-0.00101603	0.00679036	0.881058	1	Y	0.137442	6450	-0.00610322	0.0136284	0.654275	1	Y	0.267663	12314	0.00448159	0.0145204	0.757594	1	N	0.222928	11497	-0.00220652	0.00749848	0.768558	1	Y	0.226733	8499	0.000751626	0.0135763	0.955849	1	N
chr2	156159745	rs72902177	T/C	EUR	Shrine_2019	30804560	LINC01876	0.0988448	19996	-0.00480367	0.00943539	0.610674	1	Y	0.0596899	6450	-0.00575779	0.0198015	0.771223	1	Y	0.120919	12314	-0.00798851	0.0197759	0.686249	1	Y	0.0968513	11497	-0.0102807	0.0105011	0.327576	1	Y	0.101541	8499	0.00113529	0.0186642	0.951497	1	N
chr2	160419867	rs7424771	A/G	EUR	Shrine_2019	30804560	RBMS1	0.440113	19996	-0.0101552	0.00569506	0.0745603	1	Y	0.432326	6450	-0.0220872	0.00947179	0.0197063	1	Y	0.431623	12314	-0.00671139	0.0130341	0.606615	1	Y	0.443768	11497	-0.00541139	0.00627291	0.388325	1	Y	0.435169	8499	-0.018716	0.0114223	0.101308	1	Y
chr2	178395655	rs2304340	G/A	EUR	Shrine_2019	30804560	MIR548N	0.622424	19996	0.000750339	0.00581795	0.897382	1	Y	0.723178	6450	0.0148608	0.0104837	0.156334	1	Y	0.583848	12314	-0.00775228	0.0129811	0.550375	1	N	0.614726	11497	-0.00258879	0.00638488	0.685142	1	N	0.632839	8499	0.00567305	0.011728	0.628585	1	Y
chr2	217739633	rs4294980	A/G	EUR	Shrine_2019	30804560	DIRC3	0.669959	19996	0.00335684	0.00639801	0.599813	1	Y	0.42907	6450	0.000715366	0.00974438	0.941477	1	Y	0.78898	12314	0.00456546	0.0156468	0.770452	1	Y	0.666826	11497	-0.00455354	0.0070123	0.516103	1	N	0.674197	8499	0.0148143	0.0129194	0.251518	1	Y
chr2	217818431	rs2571445	G/A	EUR	Shrine_2019	30804560	TNS1	0.678161	19996	0.0182623	0.00607556	0.00264826	0.309846	Y	0.810698	6450	0.000956195	0.011954	0.936246	1	Y	0.611296	12314	0.0470659	0.0131261	0.000336217	0.0393374	Y	0.684831	11497	0.0204386	0.00671981	0.00235368	0.27538	Y	0.669138	8499	0.0199927	0.0121228	0.0991106	1	Y
chr2	238532667	rs6710301	A/C	EUR	Shrine_2019	30804560	LINC01107	0.179336	19996	-0.00195909	0.00733732	0.789466	1	N	0.265194	6450	-0.00952226	0.0105193	0.36535	1	N	0.140247	12314	0.00181048	0.0184599	0.921872	1	Y	0.178133	11497	0.00897342	0.00813541	0.270024	1	Y	0.180962	8499	-0.0159528	0.0145834	0.273999	1	N
chr2	42128807	rs963406	A/C	ME	Wyss_2018	30061609	PKDCC;LOC102723824	0.0881176	19996	-0.00620209	0.0100683	0.537895	1	Y	0.0228682	6450	-0.0549094	0.0316331	0.0825961	1	Y	0.12766	12314	-0.00769179	0.0193269	0.690642	1	Y	0.0820649	11497	-0.0204054	0.0114388	0.0744443	1	Y	0.0963054	8499	0.00894764	0.0194246	0.645061	1	N
chr3	13746144	rs2974389	G/A	EUR	Shrine_2019	30804560	LINC00620	0.536332	19996	-0.00311496	0.0055948	0.577691	1	Y	0.479767	6450	-0.00329847	0.00936218	0.724599	1	Y	0.566266	12314	-0.0101216	0.0128984	0.432618	1	Y	0.536836	11497	-0.0069264	0.00610505	0.25657	1	Y	0.535651	8499	0.00171114	0.0113688	0.88036	1	N
chr3	168992055	rs879394	T/G	EUR	Shrine_2019	30804560	LINC02082;MECOM	0.232822	19996	-0.00381154	0.00660478	0.56388	1	Y	0.237597	6450	0.00122927	0.0110469	0.911396	1	N	0.222267	12314	-0.0184325	0.0153764	0.230625	1	Y	0.237888	11497	0.00115557	0.00725574	0.873462	1	N	0.225968	8499	-0.0109716	0.0132932	0.40917	1	Y
chr3	169577648	rs78101726	G/A	EUR	Shrine_2019	30804560	MECOM	0.14853	19996	-0.0154442	0.00787885	0.0499719	1	Y	0.130078	6450	-0.011533	0.0138495	0.40499	1	Y	0.143373	12314	-0.0352773	0.0182381	0.0530803	1	Y	0.156563	11497	-0.00898005	0.00847572	0.289371	1	Y	0.137663	8499	-0.0289169	0.0163393	0.0767642	1	Y
chr3	169582431	rs1344555	T/C	EUR	Wain_2017	28166213	MECOM	0.209742	19996	-0.00779549	0.00699811	0.265304	1	Y	0.197597	6450	0.00124396	0.0118514	0.916405	1	N	0.190596	12314	-0.0214417	0.0162834	0.18791	1	Y	0.222797	11497	-0.00137292	0.00763561	0.857306	1	Y	0.192081	8499	-0.0185826	0.0142212	0.19132	1	Y
chr3	185785668	rs6780171	A/T	EUR	Shrine_2019	30804560	IGF2BP2	0.395129	19996	0.00542492	0.00584048	0.352968	1	N	0.558605	6450	0.00257325	0.00934135	0.782956	1	N	0.321545	12314	0.0169022	0.0136885	0.216914	1	N	0.396277	11497	-0.00479516	0.00639632	0.453451	1	Y	0.393576	8499	0.0204336	0.0118079	0.0835397	1	N
chr3	57508706	rs79294353	C/A	ME	Wyss_2018	30061609	DNAH12	0.0657131	19996	0.00398949	0.0113685	0.725645	1	Y	0.0155814	6450	0.0349139	0.0379737	0.357874	1	Y	0.0945672	12314	0.00727938	0.0218886	0.739463	1	Y	0.0629729	11497	0.00915305	0.0127154	0.471623	1	Y	0.0694199	8499	-0.00204378	0.0223552	0.927156	1	N
chr3	57893884	rs6445932	G/T	EUR	Shrine_2019	30804560	SLMAP	0.322865	19996	0.00937594	0.00602692	0.119785	1	Y	0.434264	6450	0.0172662	0.00943441	0.0672304	1	Y	0.25674	12314	0.0119835	0.0145814	0.41117	1	Y	0.331478	11497	0.00274584	0.00656073	0.675562	1	Y	0.311213	8499	0.0214588	0.0122841	0.0806577	1	Y
chr3	67405379	rs4132748	C/T	EUR	Shrine_2019	30804560	SUCLG2	0.736472	19996	-0.00642611	0.00642292	0.31707	1	N	0.804341	6450	-0.0100198	0.0118886	0.399338	1	N	0.70298	12314	-0.0144773	0.0141179	0.305146	1	N	0.735192	11497	-0.00284461	0.00703841	0.686098	1	N	0.738204	8499	-0.012634	0.0129719	0.330083	1	N
chr3	99096796	rs6778584	C/T	ME	Wyss_2018	30061609	DCBLD2;MIR548G	0.326865	19996	-0.00883216	0.00611681	0.148763	1	Y	0.475814	6450	-0.0103104	0.00942008	0.273729	1	Y	0.251178	12314	-0.0198751	0.0147954	0.179165	1	Y	0.326607	11497	-0.00922326	0.00674365	0.171408	1	Y	0.327215	8499	-0.01069	0.0122551	0.383049	1	Y
chr4	105767747	rs10516526	G/A	EUR	Wain_2017	28166213	GSTCD	0.0566863	19996	0.0588923	0.0121124	1.16e-06	0.000135867	Y	0.0406202	6450	0.00838998	0.023545	0.721588	1	Y	0.0671999	12314	0.135216	0.0257521	1.52e-07	1.77e-05	Y	0.056406	11497	0.0371885	0.0133285	0.00526848	0.616413	Y	0.0570655	8499	0.0989748	0.0243301	4.74e-05	0.00554782	Y
chr4	105845273	rs11722225	C/T	EUR	Shrine_2019	30804560	GSTCD	0.0583367	19996	0.0556563	0.0119516	3.21e-06	0.000375718	Y	0.0415504	6450	0.00953762	0.0233151	0.682485	1	Y	0.0693926	12314	0.126159	0.0253589	6.53e-07	7.64e-05	Y	0.0584065	11497	0.0318743	0.0131143	0.015078	1	Y	0.0582421	8499	0.0988614	0.0240983	4.09e-05	0.00478351	Y
chr4	145252888	rs111898810	A/C	ME	Wyss_2018	30061609	OTUD4;LINC02266	0.154781	19996	-0.0197701	0.00792806	0.0126423	1	Y	0.0375969	6450	-0.0275285	0.0250058	0.270947	1	Y	0.22515	12314	-0.0348538	0.0152453	0.0222421	1	Y	0.148169	11497	-0.0238501	0.00895701	0.00775082	0.906846	Y	0.163725	8499	-0.0194242	0.0154054	0.207356	1	Y
chr4	55145982	rs12331869	G/A	EUR	Shrine_2019	30804560	KDR;SRD5A3	0.757702	19996	0.0143769	0.00664273	0.0304407	1	Y	0.61907	6450	0.0124968	0.00958271	0.192201	1	Y	0.823534	12314	0.0323991	0.0167876	0.0536133	1	Y	0.75798	11497	0.00903124	0.00729281	0.215577	1	Y	0.757324	8499	0.024175	0.0133877	0.0709555	1	Y
chr5	148476829	rs7715901	G/A	EUR	Wain_2017	28166213	HTR4	0.382827	19996	0.0138369	0.00573962	0.0159187	1	Y	0.325039	6450	0.00257463	0.00988156	0.79444	1	Y	0.393576	12314	0.0351197	0.0130655	0.00718891	0.841103	Y	0.388449	11497	0.0122301	0.00629901	0.0521866	1	Y	0.375221	8499	0.0194556	0.0115758	0.0928193	1	Y
chr5	148827322	rs1800888	T/C	EUR	Shrine_2019	30804560	ADRB2	0.00992698	19996	-0.0739788	0.0281077	0.00848887	0.993198	Y	0.0027907	6450	-0.132584	0.0890013	0.136308	1	Y	0.0143333	12314	-0.124891	0.0537685	0.0201919	1	Y	0.0101331	11497	-0.00987706	0.0306874	0.747559	1	Y	0.00964819	8499	-0.175396	0.0570509	0.00210938	0.246798	Y
chr5	149217130	rs3839234	T/TG	EUR	Wain_2017	28166213	ABLIM3	0.406156	19996	-0.00268308	0.00577589	0.642267	1	Y	0.309302	6450	-0.00796347	0.0101991	0.434917	1	Y	0.450991	12314	0.0008166	0.012952	0.949728	1	N	0.405454	11497	-0.00382706	0.00635626	0.547113	1	Y	0.407107	8499	-0.002394	0.0115966	0.836448	1	Y
chr5	149272739	rs11952673	T/G	EUR	Shrine_2019	30804560	AFAP1L1	0.320289	19996	-0.0174397	0.00618637	0.00481657	0.563538	Y	0.176977	6450	-0.0226089	0.0122591	0.0651456	1	Y	0.377741	12314	-0.0305298	0.0133834	0.0225383	1	Y	0.323519	11497	-0.0142658	0.00681049	0.0361989	1	Y	0.31592	8499	-0.0259626	0.0124225	0.0366205	1	Y
chr5	43976060	rs4866846	G/A	EUR	Shrine_2019	30804560	NNT;FGF10	0.752676	19996	-0.000673345	0.00669844	0.919929	1	Y	0.591783	6450	-0.000551994	0.00950503	0.95369	1	Y	0.835553	12314	0.00498525	0.0173377	0.7737	1	N	0.747586	11497	0.00306222	0.00728656	0.674298	1	N	0.75956	8499	-0.00702505	0.0136805	0.607597	1	Y
chr5	56626318	rs11748173	T/G	Afr	Wyss_2018	30061609	C5orf67;MAP3K1	0.328441	19996	0.00618175	0.00630899	0.327169	1	Y	0.103721	6450	0.033787	0.0155647	0.0299507	1	Y	0.449935	12314	0.00733565	0.0128098	0.566876	1	Y	0.318257	11497	-0.00577458	0.00699027	0.408754	1	N	0.342217	8499	0.0228591	0.012552	0.0685846	1	Y
chr5	609546	rs11739847	A/G	EUR	Shrine_2019	30804560	LOC100996325	0.134527	19996	-0.0175642	0.00844753	0.0375977	1	Y	0.0372868	6450	0.00727891	0.0247535	0.768715	1	N	0.191124	12314	-0.0418056	0.0164938	0.0112567	1	Y	0.127207	11497	-0.0215706	0.00951594	0.0234035	1	Y	0.144429	8499	-0.0171543	0.0164741	0.297741	1	Y
chr5	78096293	rs252746	G/A	Eur	Wyss_2018	30061609	AP3B1	0.293834	19996	0.00443515	0.00624026	0.477251	1	N	0.416822	6450	0.00203382	0.00948311	0.830183	1	N	0.237291	12314	0.0110948	0.015053	0.46109	1	N	0.293033	11497	-0.000853321	0.00690527	0.901651	1	Y	0.294917	8499	0.0116661	0.0124461	0.348589	1	N
chr6	134018127	rs2627237	G/A	EUR	Shrine_2019	30804560	SLC2A12	0.427285	19996	-0.0151428	0.00566401	0.00750632	0.87824	Y	0.466202	6450	-0.0107229	0.00939602	0.25378	1	Y	0.406489	12314	-0.031346	0.0131183	0.0168722	1	Y	0.426503	11497	-0.0153206	0.0061978	0.0134383	1	Y	0.428345	8499	-0.0172308	0.0114658	0.132891	1	Y
chr6	139950220	rs1102077	C/A	EUR	Shrine_2019	30804560	LOC100132735;LOC100507477	0.22282	19996	-0.0058594	0.00678737	0.387983	1	Y	0.145039	6450	0.00214947	0.0132584	0.87121	1	N	0.254669	12314	-0.0213661	0.0147953	0.148706	1	Y	0.226711	11497	-0.00951725	0.00740794	0.198885	1	Y	0.217555	8499	-0.00203431	0.0137865	0.882692	1	Y
chr6	142239820	rs9385988	G/A	EUR	Shrine_2019	30804560	VTA1;ADGRG6	0.270354	19996	0.0146814	0.0063733	0.0212466	1	Y	0.238295	6450	0.00935078	0.011003	0.395413	1	Y	0.261816	12314	0.0365045	0.0145185	0.0119257	1	Y	0.283248	11497	0.0144772	0.00701981	0.0391764	1	Y	0.252912	8499	0.0177182	0.0127833	0.165735	1	Y
chr6	27492144	rs34864796	A/G	EUR	Wain_2017	28166213	ZNF184;LINC01012	0.107071	19996	-0.00655232	0.00912851	0.472889	1	Y	0.147364	6450	0.0109675	0.0132864	0.409107	1	N	0.0921309	12314	-0.0396487	0.0223717	0.076349	1	Y	0.104071	11497	-0.0193742	0.010212	0.0578017	1	Y	0.111131	8499	0.0073709	0.0179417	0.6812	1	N
chr6	56471608	rs2894837	G/A	EUR	Shrine_2019	30804560	DST	0.454241	19996	-0.00910399	0.00578459	0.115525	1	Y	0.636512	6450	-0.00368085	0.00980257	0.70729	1	Y	0.369011	12314	-0.0207038	0.0132386	0.117841	1	Y	0.456293	11497	-0.00988367	0.00636552	0.120498	1	Y	0.451465	8499	-0.0109197	0.0116257	0.347588	1	Y
chr7	156334552	rs12698403	A/G	EUR	Wain_2017	28166213	LOC389602;LOC285889	0.387477	19996	-0.00789525	0.00579301	0.172916	1	Y	0.29093	6450	-0.0106961	0.0102942	0.298787	1	Y	0.436739	12314	-0.0120025	0.01295	0.354015	1	Y	0.386492	11497	-0.00592215	0.0063449	0.350628	1	Y	0.38881	8499	-0.0124221	0.0117093	0.288746	1	Y
chr7	26809211	rs559233	C/T	EUR	Shrine_2019	30804560	SKAP2	0.495599	19996	-0.00708193	0.00562667	0.208162	1	Y	0.434031	6450	-0.015479	0.00951349	0.103725	1	Y	0.510516	12314	-0.0095232	0.012791	0.45656	1	Y	0.504045	11497	-0.0092641	0.00621861	0.136293	1	Y	0.484175	8499	-0.00574595	0.0112301	0.608891	1	Y
chr7	28160478	rs1513272	T/C	EUR	Shrine_2019	30804560	JAZF1	0.402731	19996	0.00941157	0.0059274	0.11233	1	Y	0.254264	6450	-0.00308775	0.0108069	0.775093	1	N	0.498416	12314	0.0225986	0.0128902	0.0795752	1	Y	0.390058	11497	0.0132796	0.00654714	0.0425291	1	Y	0.419873	8499	0.00684237	0.0118465	0.563543	1	Y
chr7	84940194	rs12707691	G/C	EUR	Shrine_2019	30804560	LOC101927378;SEMA3D	0.25225	19996	0.00951976	0.00655729	0.146562	1	Y	0.141318	6450	0.000739338	0.0134292	0.956095	1	Y	0.319961	12314	0.0148415	0.0137383	0.280008	1	Y	0.24576	11497	-0.00272236	0.00725728	0.70757	1	N	0.261031	8499	0.0271403	0.0130701	0.037847	1	Y
chr8	11965823	rs4128298	C/T	EUR	Shrine_2019	30804560	CTSB;DEFB136	0.255776	19996	0.00514296	0.00641356	0.422617	1	Y	0.245581	6450	-0.00577927	0.0109228	0.596734	1	N	0.274687	12314	0.0180857	0.0143044	0.206104	1	Y	0.247282	11497	0.0116781	0.00714698	0.102261	1	Y	0.267267	8499	-0.00120142	0.0126729	0.924472	1	N
chr8	69455013	rs7465401	C/T	EUR	Shrine_2019	30804560	LINC01603;SULF1	0.290483	19996	-0.00104482	0.00619521	0.866072	1	N	0.265891	6450	-0.00331768	0.0105926	0.754123	1	N	0.291457	12314	-0.0043493	0.0141949	0.759301	1	N	0.295164	11497	-0.00105792	0.00677467	0.875908	1	N	0.284151	8499	-0.000974826	0.0125579	0.938125	1	N
chr9	129181564	rs967497	G/A	EUR	Shrine_2019	30804560	IER5L;LOC101929331	0.571464	19996	0.0051705	0.00598781	0.38786	1	N	0.330155	6450	0.00533319	0.0100398	0.595275	1	N	0.694738	12314	0.00872703	0.0138409	0.528352	1	N	0.566713	11497	0.00257818	0.00657773	0.69509	1	N	0.577892	8499	0.00986168	0.0120532	0.413256	1	N
chr9	1574877	rs9407640	G/C	ME	Wyss_2018	30061609	DMRT2;SMARCA2	0.701215	19996	0.00155018	0.00608809	0.799013	1	Y	0.748372	6450	0.014701	0.0107336	0.170804	1	Y	0.665665	12314	-0.00928972	0.0134688	0.490371	1	N	0.703618	11497	0.00701986	0.00670482	0.295105	1	Y	0.697964	8499	-0.00560756	0.0122133	0.646135	1	N
chr9	18013735	rs7041139	T/C	EUR	Shrine_2019	30804560	SH3GL2;ADAMTSL1	0.381701	19996	-0.00730511	0.00584324	0.211233	1	Y	0.501705	6450	-0.00533236	0.00938763	0.570021	1	Y	0.31854	12314	-0.0195649	0.0137654	0.155227	1	Y	0.38484	11497	0.000121135	0.00644887	0.985014	1	N	0.377456	8499	-0.0185178	0.0116864	0.113066	1	Y
chr9	4124377	rs7872188	T/C	EUR	Wain_2017	28166213	GLIS3	0.374725	19996	-0.0123789	0.00574908	0.0313035	1	Y	0.366434	6450	-0.0171999	0.009628	0.0740268	1	Y	0.394023	12314	-0.0236347	0.013057	0.0702779	1	Y	0.367879	11497	-0.0210458	0.00635106	0.000920551	0.107705	Y	0.383986	8499	-0.00414373	0.0114858	0.718272	1	Y
chr10	103879853	rs11191841	C/T	EUR	Shrine_2019	30804560	STN1	0.455066	19996	0.00820639	0.00566592	0.147512	1	Y	0.373101	6450	-0.0156072	0.00969251	0.107346	1	N	0.502964	12314	0.0380581	0.012887	0.00314483	0.367945	Y	0.451727	11497	-0.00168367	0.00624845	0.78758	1	N	0.459583	8499	0.0230454	0.0113483	0.0422817	1	Y
chr10	63239211	rs7082066	G/A	EUR	Shrine_2019	30804560	JMJD1C	0.686787	19996	-0.00919794	0.00636697	0.148561	1	Y	0.477442	6450	-0.0104832	0.00936817	0.263131	1	Y	0.805871	12314	-0.0235144	0.0162091	0.146867	1	Y	0.681352	11497	-0.0190826	0.00694299	0.00598741	0.700527	Y	0.69414	8499	0.0025635	0.0129464	0.843038	1	N
chr10	63327708	rs7899503	G/C	ME	Wyss_2018	30061609	JMJD1C	0.8757	19996	-0.0098053	0.00867256	0.258218	1	Y	0.958062	6450	-0.00167078	0.0232921	0.942816	1	Y	0.853013	12314	-0.028913	0.0181386	0.110935	1	Y	0.868487	11497	-0.0218729	0.0094116	0.0201232	1	Y	0.885457	8499	0.00535463	0.0177559	0.762981	1	N
chr10	73766241	rs3849969	G/A	Mixed	Jackson_2018	30175238	SEC24C	0.656531	19996	-0.0158257	0.00610088	0.00948638	1	Y	0.535426	6450	-0.0114567	0.00942173	0.223989	1	Y	0.745168	12314	-0.0351874	0.0147606	0.0171317	1	Y	0.640384	11497	-0.0138772	0.00669692	0.0382493	1	Y	0.678374	8499	-0.0225845	0.0122953	0.0662342	1	Y
chr10	73820256	rs7098573	A/G	EUR	Shrine_2019	30804560	CAMK2G	0.656506	19996	-0.0143064	0.00610483	0.019106	1	Y	0.536589	6450	-0.00907018	0.00941017	0.335111	1	Y	0.745046	12314	-0.0338406	0.0147843	0.0220817	1	Y	0.640254	11497	-0.0125058	0.00669266	0.0616807	1	Y	0.678492	8499	-0.0204598	0.0123241	0.0968848	1	Y
chr10	76552244	rs2637254	A/G	EUR	Wain_2017	28166213	LRMDA	0.436487	19996	-0.00565396	0.00580896	0.330396	1	Y	0.259457	6450	0.00289478	0.0107321	0.787367	1	N	0.523591	12314	-0.0120868	0.012835	0.346344	1	Y	0.435374	11497	-0.00407679	0.00635408	0.521132	1	Y	0.437993	8499	-0.00888979	0.0117645	0.44986	1	Y
chr11	45223352	rs10838435	G/C	EUR	Shrine_2019	30804560	PRDM11	0.691138	19996	-0.00297322	0.00677516	0.660777	1	Y	0.420078	6450	0.00413053	0.00999676	0.67947	1	N	0.841156	12314	-0.0181168	0.0175756	0.302639	1	Y	0.681743	11497	-0.00981725	0.00733117	0.180535	1	Y	0.703848	8499	0.00516654	0.013934	0.710796	1	N
chr11	62543437	rs2509961	C/T	EUR	Wain_2017	28166213	AHNAK	0.334017	19996	0.00283812	0.00597152	0.634591	1	Y	0.281783	6450	-0.00774087	0.0103754	0.455617	1	N	0.378106	12314	0.00851375	0.0132349	0.520041	1	Y	0.327129	11497	0.00515927	0.00664884	0.437769	1	Y	0.343334	8499	0.000637594	0.0118083	0.956939	1	Y
chr11	62602683	rs71490394	A/G	EUR	Shrine_2019	30804560	EML3	0.275305	19996	0.00769169	0.00651137	0.237495	1	Y	0.124729	6450	0.0152563	0.0144923	0.292471	1	Y	0.367509	12314	0.00825679	0.0133407	0.535969	1	Y	0.267461	11497	0.00254018	0.00725227	0.726144	1	Y	0.285916	8499	0.0160574	0.0128715	0.212208	1	Y
chr12	114232065	rs2701110	A/C	EUR	Shrine_2019	30804560	RBM19;LINC02459	0.145229	19996	0.0195428	0.00784991	0.0127901	1	Y	0.127132	6450	-0.00421072	0.013983	0.763314	1	N	0.156854	12314	0.0509336	0.0174501	0.00351355	0.411086	Y	0.144212	11497	0.0118665	0.00861072	0.16817	1	Y	0.146605	8499	0.033338	0.0158299	0.0352025	1	Y
chr12	114763631	rs10850377	A/G	EUR	Shrine_2019	30804560	TBX3;MED13L	0.278981	19996	0.0152708	0.00638899	0.0168403	1	Y	0.151008	6450	-0.00844464	0.0131654	0.521245	1	N	0.353256	12314	0.034572	0.0134359	0.010079	1	Y	0.273767	11497	0.0133609	0.00708737	0.0594064	1	Y	0.286034	8499	0.020369	0.0126978	0.108684	1	Y
chr12	124745741	rs11057793	G/T	ME	Wyss_2018	30061609	NCOR2;SCARB1	0.196914	19996	-0.00132332	0.00717884	0.853749	1	Y	0.0634109	6450	-0.00467522	0.0191918	0.807537	1	Y	0.254994	12314	-0.00162111	0.0145793	0.911464	1	Y	0.19853	11497	0.00444568	0.00796212	0.576603	1	N	0.194729	8499	-0.0094836	0.0142709	0.506343	1	Y
chr12	4134583	rs12811814	C/T	EUR	Shrine_2019	30804560	PARP11;CCND2-AS1	0.444039	19996	0.0034811	0.00578156	0.547105	1	N	0.304729	6450	0.0151151	0.0101431	0.136176	1	N	0.538736	12314	0.00290466	0.0127992	0.82047	1	N	0.427068	11497	-0.00448048	0.00640509	0.484228	1	Y	0.466996	8499	0.0148075	0.0115058	0.198108	1	N
chr12	55996580	rs772920	G/C	ME	Wyss_2018	30061609	RAB5B	0.241823	19996	0.00404878	0.00672005	0.546846	1	N	0.0913178	6450	0.0097897	0.016311	0.548379	1	N	0.321545	12314	0.0089954	0.0136886	0.511087	1	N	0.237975	11497	0.0021252	0.00744387	0.775264	1	N	0.247029	8499	0.00603097	0.0133953	0.652544	1	N
chr12	56002984	rs1689510	C/G	EUR	Shrine_2019	30804560	SUOX	0.253776	19996	0.00406209	0.00656422	0.536033	1	N	0.122791	6450	0.00222751	0.0142251	0.875567	1	N	0.326661	12314	0.0124339	0.0136462	0.362209	1	N	0.249587	11497	0.00142675	0.00725612	0.844119	1	N	0.259442	8499	0.00718142	0.0131174	0.584053	1	N
chr12	65399373	rs12825748	C/G	EUR	Shrine_2019	30804560	MSRB3	0.268029	19996	0.00332907	0.00634992	0.600091	1	Y	0.158527	6450	0.00835807	0.0127418	0.511853	1	Y	0.322154	12314	-0.00309551	0.0136078	0.82005	1	N	0.266548	11497	0.0111773	0.00698523	0.109569	1	Y	0.270032	8499	-0.00595364	0.0127583	0.640752	1	N
chr12	65430890	rs1494502	G/A	EUR	Wain_2017	28166213	MSRB3	0.354071	19996	0.0045612	0.0058674	0.436934	1	Y	0.281473	6450	0.00403928	0.0104282	0.698504	1	Y	0.37766	12314	0.00306534	0.0131715	0.815975	1	Y	0.358311	11497	0.0106781	0.00643455	0.0970155	1	Y	0.348335	8499	-0.00215072	0.0118401	0.855859	1	N
chr12	66015587	rs11176001	A/C	EUR	Shrine_2019	30804560	HMGA2;MIR6074	0.0925435	19996	-0.0283093	0.00973225	0.003628	0.424476	Y	0.0366667	6450	-0.0328346	0.0252335	0.193179	1	Y	0.12632	12314	-0.0457745	0.01925	0.0174117	1	Y	0.0884579	11497	-0.0256985	0.010916	0.0185625	1	Y	0.0980704	8499	-0.0376737	0.0190817	0.0483434	1	Y
chr12	85330318	rs10779158	G/A	Eur	Wyss_2018	30061609	ALX1;RASSF9	0.486397	19996	0.000328322	0.00627977	0.958304	1	N	0.163101	6450	-0.0247228	0.0130946	0.0590236	1	Y	0.654133	12314	0.0143704	0.0133975	0.283442	1	N	0.481082	11497	0.00139379	0.00684337	0.838612	1	N	0.493587	8499	-0.00133573	0.0127854	0.916794	1	Y
chr13	50132951	rs2812208	C/G	EUR	Shrine_2019	30804560	DLEU1	0.0135027	19996	0.0328521	0.0244331	0.178762	1	Y	0.00317829	6450	0.0894876	0.0833001	0.282698	1	Y	0.0198554	12314	0.0523962	0.0463768	0.258563	1	Y	0.0123945	11497	0.0112655	0.0279706	0.687124	1	Y	0.0150018	8499	0.06539	0.0467428	0.161834	1	Y
chr13	79893100	rs4885681	T/C	EUR	Shrine_2019	30804560	LINC00382	0.584867	19996	0.001056	0.00626522	0.866151	1	Y	0.296512	6450	0.00809059	0.0104209	0.437526	1	Y	0.729211	12314	0.0030391	0.0145244	0.83426	1	Y	0.582152	11497	-0.00174735	0.00686025	0.79895	1	N	0.58854	8499	0.00471731	0.0126619	0.709476	1	Y
chr14	92045799	rs11160037	G/A	EUR	Shrine_2019	30804560	TRIP11;ATXN3	0.468494	19996	0.00613407	0.00576805	0.287574	1	Y	0.656977	6450	0.0100574	0.00984628	0.307046	1	Y	0.379649	12314	0.0106246	0.0131297	0.418397	1	Y	0.465817	11497	0.00961145	0.00631908	0.128255	1	Y	0.472114	8499	0.00283365	0.01166	0.807988	1	Y
chr15	40424054	rs2304645	C/G	EUR	Shrine_2019	30804560	IVD;BAHD1	0.431736	19996	-0.00340231	0.00584801	0.560708	1	Y	0.231628	6450	-0.00302491	0.0111319	0.785826	1	Y	0.519165	12314	-0.00021704	0.0126989	0.986364	1	Y	0.435592	11497	-0.00530835	0.00647172	0.41208	1	Y	0.426521	8499	-0.000991709	0.0116578	0.932207	1	Y
chr15	71511111	rs62015883	T/C	EUR	Shrine_2019	30804560	THSD4	0.175135	19996	-0.00879753	0.00728111	0.226944	1	Y	0.187287	6450	-0.013282	0.0118833	0.263694	1	Y	0.172771	12314	-0.010826	0.0168001	0.519315	1	Y	0.174437	11497	-0.0110395	0.00802934	0.169164	1	Y	0.17608	8499	-0.00874586	0.0145762	0.5485	1	Y
chr16	28859641	rs12446589	A/G	EUR	Shrine_2019	30804560	SH2B1	0.287157	19996	-0.00767274	0.00647253	0.235847	1	Y	0.109147	6450	-0.0165485	0.0151696	0.275319	1	Y	0.384603	12314	-0.0136137	0.013213	0.302856	1	Y	0.278029	11497	-0.00295971	0.00719944	0.680997	1	Y	0.299506	8499	-0.0152274	0.0128116	0.234614	1	Y
chr16	69857607	rs8047194	T/G	EUR	Shrine_2019	30804560	WWP2	0.515953	19996	-0.00217664	0.0056002	0.697519	1	Y	0.523411	6450	0.00881525	0.00929584	0.342976	1	N	0.491148	12314	-0.0126829	0.0127808	0.321029	1	Y	0.524963	11497	-0.00716126	0.00620549	0.248492	1	Y	0.503765	8499	0.00406412	0.0111502	0.715494	1	N
chr16	78191736	rs2345443	G/A	EUR	Shrine_2019	30804560	WWOX	0.735822	19996	0.00176249	0.00637751	0.782272	1	N	0.823566	6450	0.000375577	0.0122596	0.97556	1	N	0.69222	12314	0.000936402	0.0138938	0.946265	1	N	0.734365	11497	-0.00161622	0.00702114	0.817941	1	Y	0.737793	8499	0.00710045	0.0128032	0.579179	1	N
chr16	86545617	rs6539952	A/C	EUR	Shrine_2019	30804560	MTHFSD	0.385827	19996	-0.00717624	0.00614513	0.24289	1	Y	0.618372	6450	0.00470237	0.00976762	0.630215	1	N	0.251299	12314	-0.0253148	0.0147246	0.0855754	1	Y	0.396886	11497	-0.00208356	0.00673552	0.757064	1	Y	0.370867	8499	-0.0139768	0.0124099	0.260053	1	Y
chr17	30760267	rs62070631	A/G	ME	Wyss_2018	30061609	SUZ12P1	0.1269	19996	0.027292	0.00847321	0.00127753	0.149471	Y	0.0539535	6450	0.00790075	0.0207203	0.702976	1	Y	0.167695	12314	0.0595095	0.0171301	0.000512815	0.0599993	Y	0.124554	11497	0.0262739	0.0093939	0.00515936	0.603646	Y	0.130074	8499	0.0355714	0.0168553	0.0348246	1	Y
chr17	45608332	rs444967	G/A	Eur	Wyss_2018	30061609	MAPK8IP1P2;LINC02210	0.157582	19996	-0.034978	0.00786707	8.74e-06	0.00102293	Y	0.0444961	6450	-0.0441905	0.0229179	0.0538289	1	Y	0.222836	12314	-0.0607798	0.0153467	7.48e-05	0.00875264	Y	0.1513	11497	-0.0209702	0.00877933	0.0169134	1	Y	0.166078	8499	-0.0609663	0.0155185	8.54e-05	0.00999563	Y
chr17	45862655	rs79412431	A/G	EUR	Shrine_2019	30804560	MAPT-AS1	0.156081	19996	-0.035708	0.00793622	6.82e-06	0.000797433	Y	0.0444186	6450	-0.042161	0.0229791	0.0665421	1	Y	0.220562	12314	-0.0627208	0.0154948	5.17e-05	0.00604771	Y	0.150344	11497	-0.01945	0.00884505	0.0278799	1	Y	0.163843	8499	-0.0647562	0.0156798	3.63e-05	0.00424605	Y
chr17	46770468	rs199525	G/T	ME	Wyss_2018	30061609	WNT3	0.144354	19996	-0.0339007	0.0081681	3.32e-05	0.00388357	Y	0.0372093	6450	-0.058634	0.0250822	0.019404	1	Y	0.20562	12314	-0.0574291	0.015839	0.000288054	0.0337023	Y	0.137732	11497	-0.0226339	0.0091147	0.0130195	1	Y	0.153312	8499	-0.056252	0.0161235	0.00048517	0.0567648	Y
chr17	46785767	rs916888	C/T	Eur	Wyss_2018	30061609	WNT3	0.202841	19996	-0.0280655	0.0069999	6.09e-05	0.00712174	Y	0.138295	6450	-0.0235228	0.0135851	0.0833607	1	Y	0.244478	12314	-0.05462	0.0148522	0.000235467	0.0275496	Y	0.196921	11497	-0.0166869	0.00778599	0.0320973	1	Y	0.210848	8499	-0.0492183	0.0138657	0.000385748	0.0451326	Y
chr17	6566473	rs4796334	A/G	EUR	Shrine_2019	30804560	PITPNM3;KIAA0753	0.432562	19996	-0.0076475	0.00569533	0.179347	1	Y	0.322636	6450	-0.00882323	0.0100024	0.377718	1	Y	0.492245	12314	-0.0131679	0.0128132	0.304097	1	Y	0.426981	11497	0.000833214	0.00624932	0.893933	1	N	0.440111	8499	-0.0209261	0.0114806	0.0683429	1	Y
chr17	71112612	rs1859962	T/G	EUR	Jackson_2018	30175238	CASC17	0.57639	19996	-0.0111127	0.00572192	0.0521211	1	Y	0.693721	6450	-0.00298118	0.0101339	0.76862	1	Y	0.521723	12314	-0.0262874	0.0128135	0.040215	1	Y	0.578586	11497	-0.00989803	0.00631591	0.117078	1	Y	0.57342	8499	-0.0158192	0.0114468	0.166977	1	Y
chr17	71205670	rs6501455	G/A	EUR	Shrine_2019	30804560	CASC17;LINC02095	0.406281	19996	-0.0165118	0.00580823	0.00447157	0.523173	Y	0.295736	6450	-0.00132504	0.0103388	0.898021	1	Y	0.470887	12314	-0.0479844	0.0129626	0.00021412	0.025052	Y	0.402627	11497	-0.0213256	0.00637237	0.000818176	0.0957266	Y	0.411225	8499	-0.0140968	0.0117103	0.228667	1	Y
chr17	7545140	rs4968200	G/C	EUR	Shrine_2019	30804560	POLR2A;TNFSF12	0.711367	19996	0.00998457	0.00691384	0.148699	1	Y	0.438217	6450	-0.00127603	0.00964773	0.894777	1	N	0.86223	12314	0.0367236	0.0186397	0.0488177	1	Y	0.700139	11497	0.00465065	0.00747985	0.534101	1	Y	0.726556	8499	0.0182595	0.014218	0.199054	1	Y
chr17	75517104	rs7218675	A/C	EUR	Wain_2017	28166213	TSEN54	0.513628	19996	-0.0156511	0.00631859	0.0132495	1	Y	0.197442	6450	-0.0282155	0.0120232	0.0189382	1	Y	0.686982	12314	-0.0168541	0.0138882	0.224917	1	Y	0.50087	11497	-0.00528623	0.00689026	0.442961	1	Y	0.530886	8499	-0.0335577	0.0128471	0.00899934	1	Y
chr17	75529589	rs9892893	G/T	EUR	Shrine_2019	30804560	LLGL2	0.69939	19996	-0.0104294	0.00613433	0.0890989	1	Y	0.666202	6450	-0.00684079	0.00995691	0.492058	1	Y	0.729454	12314	-0.0187935	0.0144882	0.194576	1	Y	0.689528	11497	-1.38e-05	0.00666691	0.99835	1	Y	0.712731	8499	-0.0274539	0.012535	0.0285113	1	Y
chr18	22568568	rs7243351	T/C	ME	Wyss_2018	30061609	CTAGE1;LOC101927571	0.3747	19996	0.0156079	0.00621951	0.0120898	1	Y	0.124651	6450	0.015042	0.0143074	0.293101	1	Y	0.506497	12314	0.0295503	0.0128351	0.021318	1	Y	0.366009	11497	0.0143481	0.00689172	0.0373484	1	Y	0.386457	8499	0.0200336	0.0123737	0.105438	1	Y
chr18	22654373	rs11082051	A/G	EUR	Shrine_2019	30804560	CTAGE1;LOC101927571	0.380676	19996	0.0154567	0.00617055	0.0122482	1	Y	0.136899	6450	0.0175588	0.0137403	0.201284	1	Y	0.509177	12314	0.0282845	0.0128329	0.0275205	1	Y	0.370357	11497	0.014688	0.0068296	0.0315052	1	Y	0.394635	8499	0.0192397	0.0122936	0.11758	1	Y
chr18	23128357	rs9947743	A/G	EUR	Shrine_2019	30804560	RBBP8;CABLES1	0.832867	19996	-0.022055	0.00766891	0.0040288	0.47137	Y	0.925814	6450	0.00471269	0.0179491	0.792891	1	N	0.792878	12314	-0.0548958	0.0159509	0.000578406	0.0676735	Y	0.830999	11497	-0.0147203	0.00840958	0.0800467	1	Y	0.835392	8499	-0.0368071	0.0154672	0.017327	1	Y
chr18	45247933	rs9807668	T/C	EUR	Shrine_2019	30804560	SLC14A2	0.0686887	19996	-0.00132743	0.0111287	0.905053	1	N	0.0223256	6450	-0.0488884	0.0320579	0.127259	1	N	0.0963537	12314	0.00358029	0.0216724	0.868786	1	Y	0.0663651	11497	-0.000626131	0.0124295	0.959824	1	N	0.071832	8499	-0.00307808	0.0219231	0.888341	1	N
chr18	8801353	rs513953	G/A	EUR, ME	Shrine_2019	30804560	MTCL1	0.659757	19996	0.0107439	0.00614183	0.0802386	1	Y	0.484186	6450	0.000371502	0.00944706	0.968632	1	Y	0.7554	12314	0.0427313	0.0149665	0.0043019	0.503323	Y	0.654084	11497	0.00969889	0.00671159	0.148431	1	Y	0.667431	8499	0.0146501	0.0124541	0.239466	1	Y
chr19	10709291	rs11085744	T/C	EUR	Shrine_2019	30804560	QTRT1	0.590668	19996	0.00106934	0.00570612	0.851346	1	N	0.659767	6450	-0.00160618	0.00983965	0.870333	1	Y	0.564439	12314	0.00469804	0.0129189	0.716115	1	N	0.586675	11497	0.00213532	0.00628065	0.733869	1	N	0.59607	8499	-0.000156277	0.0114578	0.989118	1	Y
chr20	10764897	rs6032942	C/G	EUR	Shrine_2019	30804560	LINC01752;LOC101929413	0.210667	19996	0.00293046	0.00686042	0.669267	1	Y	0.17031	6450	-0.00536762	0.0123351	0.663454	1	N	0.234327	12314	0.0108512	0.0151871	0.474917	1	Y	0.206837	11497	-0.00136586	0.00755889	0.856607	1	N	0.215849	8499	0.00880986	0.013756	0.521887	1	Y
chr20	25301972	rs2236180	C/T	EUR	Shrine_2019	30804560	ABHD12	0.156706	19996	-0.00955108	0.00778255	0.219731	1	Y	0.0802326	6450	-0.0255644	0.017156	0.136194	1	Y	0.189419	12314	-0.018163	0.0164122	0.268431	1	Y	0.158433	11497	-0.0222396	0.0084899	0.00880492	1	Y	0.154371	8499	0.00626602	0.015821	0.692063	1	N
chr20	25688416	rs6138639	G/C	ME	Wyss_2018	30061609	ZNF337	0.153856	19996	-0.0139135	0.00783509	0.0757679	1	Y	0.080155	6450	-0.0305094	0.017162	0.0754478	1	Y	0.184465	12314	-0.0249105	0.0165885	0.133182	1	Y	0.156128	11497	-0.026578	0.0085461	0.00187113	0.218922	Y	0.150782	8499	0.000847747	0.0159265	0.95755	1	N
chr20	32454373	rs1737889	T/C	ME	Wyss_2018	30061609	NOL4L	0.237973	19996	-0.0179464	0.00661757	0.00668932	0.78265	Y	0.314264	6450	0.00170799	0.0101308	0.866116	1	N	0.203224	12314	-0.0511537	0.0159327	0.00132453	0.15497	Y	0.237584	11497	-0.010736	0.00729156	0.140915	1	Y	0.238499	8499	-0.0310253	0.0132729	0.0194135	1	Y
chr22	17965347	rs1978968	T/C	EUR	Shrine_2019	30804560	MICAL3	0.171809	19996	0.00631948	0.00759263	0.40523	1	Y	0.0767442	6450	-0.00743243	0.017726	0.675001	1	N	0.229089	12314	0.0163117	0.0153717	0.28862	1	Y	0.16687	11497	0.0128122	0.00842667	0.128402	1	Y	0.178492	8499	0.00031356	0.0150905	0.983422	1	Y
chr22	17967521	rs11704827	T/A	EUR	Wain_2017	28166213	MICAL3	0.207642	19996	0.0075056	0.00693376	0.279043	1	Y	0.182868	6450	0.00333294	0.0120767	0.782562	1	Y	0.230307	12314	0.018114	0.0153503	0.237983	1	Y	0.203357	11497	0.0117981	0.0076523	0.12313	1	Y	0.213437	8499	0.00436237	0.0138782	0.753268	1	Y
chr22	27785411	rs2283847	T/C	EUR	Wain_2017	28166213	MN1	0.47327	19996	-0.0176318	0.00571253	0.00202525	0.236955	Y	0.331473	6450	-0.0212456	0.00999064	0.0334578	1	Y	0.550106	12314	-0.0316004	0.0129035	0.0143258	1	Y	0.466861	11497	-0.0177547	0.00628907	0.00475611	0.556465	Y	0.481939	8499	-0.0207343	0.0114609	0.0704289	1	Y
chr22	50429282	rs113111175	T/C	EUR	Shrine_2019	30804560	PPP6R2	0.079816	19996	-0.00662398	0.0103946	0.523962	1	N	0.0228682	6450	-0.00652024	0.0312888	0.834925	1	N	0.11495	12314	-0.00719372	0.0200232	0.719394	1	N	0.0767157	11497	-0.0141716	0.0115909	0.221464	1	N	0.0840099	8499	0.00157481	0.0205339	0.938867	1	Y
