# Supplementary material for: Whole genome sequence analysis of pulmonary function and COPD in 19,996 multi-ethnic participants
Source: Nat Commun. 2020 Oct 14;11:5182. doi: 10.1038/s41467-020-18334-7 (PMC7598941; doi:10.1038/s41467-020-18334-7)
Supplement: Supplementary file 8 — Supplementary Data 5 [file 41467_2020_18334_MOESM8_ESM.xlsx]

## Sheet: Sheet1
Supplementary Data 5: Detailed results of genetic association with FVC in TOPMed for previously reported variants.
Chr	Pos (b38)	rsid	Effect/other allele	Ancestry Reported in Previous Literature	Source	Source_PMID	Nearest Gene	All							African American							White							Population-based							COPD-enriched
								EAF	N	Beta	SE	P-value	Bonferroni Adjusted P-value	Consistent Direction with Previous Literature (Y/N)	EAF	N	Beta	SE	P-value	Bonferroni Adjusted P-value	Consistent Direction with Previous Literature (Y/N)	EAF	N	Beta	SE	P-value	Bonferroni Adjusted P-value	Consistent Direction with Previous Literature (Y/N)	EAF	N	Beta	SE	P-value	Bonferroni Adjusted P-value	Consistent Direction with Previous Literature (Y/N)	EAF	N	Beta	SE	P-value	Bonferroni Adjusted P-value	Consistent Direction with Previous Literature (Y/N)
chr1	118319447	rs200154334	C/CAT	EUR	Wain_2017	28166213	SPAG17;TBX15	0.243899	19996	0.0186484	0.00709168	0.00854824	1	Y	0.273798	6450	0.0276198	0.0113387	0.0148553	1	Y	0.22377	12314	0.0101342	0.00957508	0.289875	1	Y	0.247891	11497	0.00413742	0.00808496	0.608831	1	Y	0.238499	8499	0.0386187	0.0127244	0.00240525	0.310278	Y
chr1	118368672	rs35043843	G/T	EUR	Shrine_2019	30804560	SPAG17;TBX15	0.210242	19996	0.00940363	0.00747631	0.208468	1	Y	0.149922	6450	0.00826631	0.0141315	0.558577	1	Y	0.239199	12314	0.00732552	0.00931911	0.431824	1	Y	0.210925	11497	0.00253772	0.00852846	0.766039	1	Y	0.209319	8499	0.0186139	0.0133983	0.16475	1	Y
chr1	147022468	rs12724426	G/A	Eur	Wyss_2018	30061609	LOC728989	0.737698	19996	-0.00207163	0.00687764	0.763253	1	N	0.735659	6450	-0.015631	0.0114544	0.172368	1	N	0.724947	12314	0.00558289	0.00883715	0.527548	1	Y	0.743803	11497	0.0140975	0.00794879	0.0761395	1	Y	0.729439	8499	-0.0230354	0.0121125	0.0571992	1	N
chr1	150575271	rs878471	A/G	EUR	Shrine_2019	30804560	MCL1	0.471069	19996	-0.00630326	0.00626824	0.314614	1	Y	0.310698	6450	-0.00133046	0.0109686	0.903456	1	Y	0.562612	12314	-0.011249	0.00804409	0.161986	1	Y	0.462642	11497	0.00240296	0.00720111	0.738612	1	N	0.482469	8499	-0.0176019	0.0111363	0.113974	1	Y
chr1	186121238	rs2146098	G/A	EUR	Shrine_2019	30804560	HMCN1	0.486472	19996	0.00485098	0.00638611	0.447485	1	Y	0.70186	6450	0.0041583	0.0111108	0.708212	1	Y	0.364991	12314	0.00293509	0.00825272	0.722102	1	Y	0.495303	11497	0.00453945	0.00731211	0.534723	1	Y	0.474526	8499	0.00511444	0.0113868	0.65332	1	Y
chr1	200100088	rs2816992	G/A	EUR	Shrine_2019	30804560	NR5A2	0.386502	19996	-0.00110752	0.00629576	0.86036	1	N	0.321008	6450	0.00676547	0.0108804	0.534071	1	Y	0.403971	12314	-0.00436141	0.00811212	0.590825	1	N	0.395538	11497	0.00821772	0.00723619	0.256107	1	Y	0.374279	8499	-0.0138047	0.0111686	0.216448	1	N
chr1	200116586	rs2821332	A/T	ME	Wyss_2018	30061609	NR5A2	0.407607	19996	0.00492854	0.00623896	0.42955	1	Y	0.334961	6450	0.00954437	0.0107809	0.375992	1	Y	0.430486	12314	0.00130598	0.00804069	0.870974	1	Y	0.416717	11497	0.0165337	0.00715167	0.0207849	1	Y	0.395282	8499	-0.0108882	0.0111092	0.327035	1	N
chr1	214921660	rs512597	C/T	Eur	Wyss_2018	30061609	CENPF;KCNK2	0.341543	19996	0.00325133	0.00694214	0.639536	1	Y	0.594496	6450	-0.0111377	0.0104991	0.288771	1	N	0.207569	12314	0.0172972	0.00981346	0.0779679	1	Y	0.351309	11497	-0.00666335	0.00789863	0.398888	1	N	0.328333	8499	0.0202014	0.0124973	0.105995	1	Y
chr1	214947253	rs556648	A/G	EUR	Shrine_2019	30804560	CENPF;KCNK2	0.415158	19996	0.00709045	0.00714263	0.320859	1	Y	0.771008	6450	-0.00855564	0.0122566	0.485149	1	N	0.235504	12314	0.0197372	0.00933899	0.0345646	1	Y	0.422893	11497	0.00202221	0.008122	0.803377	1	Y	0.404695	8499	0.0169737	0.0128616	0.186931	1	Y
chr1	221030957	rs17009288	C/A	EUR	Shrine_2019	30804560	HLX;C1orf140	0.290358	19996	0.0163122	0.00668279	0.0146494	1	Y	0.278992	6450	0.0094539	0.0113322	0.40414	1	Y	0.291782	12314	0.0178113	0.00875631	0.04194	1	Y	0.292381	11497	0.0190775	0.00763725	0.0124911	1	Y	0.287622	8499	0.0134477	0.0119462	0.260296	1	Y
chr1	221457213	rs6657854	C/A	Eur	Wyss_2018	30061609	C1orf140;DUSP10	0.206516	19996	0.0213437	0.00778368	0.00610463	0.787497	Y	0.0684496	6450	0.00888646	0.020327	0.661985	1	Y	0.270708	12314	0.0245801	0.00901923	0.00642438	0.828746	Y	0.207228	11497	0.0123846	0.00893353	0.165654	1	Y	0.205554	8499	0.0327408	0.0138325	0.0179352	1	Y
chr1	221458596	rs12757436	A/G	EUR	Shrine_2019	30804560	C1orf140;DUSP10	0.243699	19996	0.0247425	0.00741995	0.000854261	0.1102	Y	0.0651163	6450	0.036223	0.0211056	0.0861124	1	Y	0.32865	12314	0.0244581	0.00847852	0.00391772	0.505386	Y	0.243846	11497	0.0213541	0.00851663	0.0121645	1	Y	0.243499	8499	0.0285656	0.0131825	0.0302407	1	Y
chr1	221461865	rs12046746	G/C	ME	Wyss_2018	30061609	C1orf140;DUSP10	0.202165	19996	0.0236098	0.00788864	0.00276356	0.356499	Y	0.0552713	6450	0.0271299	0.0226346	0.230683	1	Y	0.270708	12314	0.0244042	0.00901908	0.0068131	0.87889	Y	0.202488	11497	0.0148436	0.00905902	0.101307	1	Y	0.20173	8499	0.0345199	0.0140079	0.0137275	1	Y
chr1	237766487	rs75122511	TCA/T	ME	Wyss_2018	30061609	NA	0.106171	19996	-0.0154818	0.0101982	0.128991	1	Y	0.213411	6450	-0.0298987	0.0125135	0.0168797	1	Y	0.053963	12314	0.0139505	0.017556	0.426832	1	N	0.105941	11497	-0.00975182	0.0116985	0.40451	1	Y	0.106483	8499	-0.0227049	0.0181446	0.210813	1	Y
chr1	26448876	rs9438626	C/G	EUR	Shrine_2019	30804560	DHDDS	0.329041	19996	0.00460406	0.00681641	0.499398	1	Y	0.521938	6450	0.00344867	0.0101576	0.734222	1	Y	0.214146	12314	0.00530417	0.0096532	0.582681	1	Y	0.342437	11497	0.00357448	0.00776101	0.645108	1	Y	0.310919	8499	0.00578553	0.0122449	0.63658	1	Y
chr2	108955052	rs17034666	A/G	ME	Wyss_2018	30061609	EDAR	0.10042	19996	-0.00660043	0.0116594	0.571325	1	Y	0.121318	6450	-0.0104779	0.0155297	0.499868	1	Y	0.0417817	12314	0.00587977	0.0198059	0.766566	1	N	0.124032	11497	-0.0146881	0.0129787	0.257759	1	Y	0.0684786	8499	0.00416911	0.0216598	0.847365	1	N
chr2	118903367	rs114962105	G/A	Afr	Wyss_2018	30061609	EN1;MARCO	0.00487598	19996	-0.0176136	0.043859	0.687981	1	Y	0.0147287	6450	-0.0247959	0.0423442	0.558158	1	Y	NA	NA	NA	NA	NA	NA	NA	0.00469688	11497	-0.103651	0.0514403	0.0439075	1	Y	0.00511825	8499	0.089579	0.0758279	0.237465	1	N
chr2	134914617	rs62168891	T/C	EUR	Shrine_2019	30804560	CCNT2-AS1	0.566138	19996	0.005282	0.00645243	0.413011	1	Y	0.686822	6450	0.00502533	0.0110229	0.648464	1	Y	0.483921	12314	0.00808357	0.00827649	0.328722	1	Y	0.586066	11497	-0.000232516	0.00741943	0.974999	1	N	0.539181	8499	0.0133353	0.0114435	0.24389	1	Y
chr2	135798089	rs2322659	C/T	EUR	Jackson_2018	30175238	LCT	0.602921	19996	-0.0104629	0.00671586	0.119249	1	Y	0.407209	6450	0.0063034	0.0104493	0.546352	1	N	0.71776	12314	-0.0219482	0.00931541	0.0184669	1	Y	0.587936	11497	-0.0156025	0.00757378	0.0393918	1	Y	0.623191	8499	-0.0025418	0.0122302	0.835362	1	Y
chr2	146289024	rs6746679	G/A	His	Wyss_2018	30061609	TEX41;PABPC1P2	0.366598	19996	-0.00207443	0.00647466	0.748672	1	N	0.206667	6450	-0.00501757	0.0127025	0.692838	1	N	0.43613	12314	-0.00106076	0.00797525	0.894188	1	N	0.370836	11497	0.00484207	0.00742645	0.514398	1	Y	0.360866	8499	-0.0114774	0.0115169	0.318973	1	N
chr2	18388758	rs6751968	A/C	EUR	Shrine_2019	30804560	KCNS3;RDH14	0.267854	19996	0.00705779	0.00707208	0.318289	1	Y	0.415349	6450	0.0103372	0.010287	0.314957	1	Y	0.18613	12314	0.00787426	0.0102534	0.442508	1	Y	0.276029	11497	0.00923456	0.00806116	0.251976	1	Y	0.256795	8499	0.00425837	0.0126816	0.737029	1	Y
chr2	18521047	rs13430465	T/C	EUR	Shrine_2019	30804560	KCNS3;RDH14	0.107822	19996	-0.00856939	0.0104184	0.41078	1	N	0.10031	6450	-0.00607726	0.0169255	0.719551	1	N	0.0792188	12314	-0.0250216	0.0147629	0.0900945	1	N	0.123771	11497	-0.000740255	0.011618	0.949196	1	N	0.0862454	8499	-0.0219703	0.0193008	0.254991	1	N
chr2	198858641	rs1249096	A/G	EUR	Shrine_2019	30804560	LINC01923;SATB2	0.572965	19996	0.0147532	0.00621137	0.0175396	1	Y	0.617829	6450	0.0163537	0.0104907	0.119025	1	Y	0.570814	12314	0.0128624	0.0080571	0.110399	1	Y	0.563886	11497	0.0195517	0.00715339	0.00627218	0.809111	Y	0.585245	8499	0.00814675	0.0109907	0.458548	1	Y
chr2	202105527	rs12997625	T/C	EUR	Shrine_2019	30804560	LOC729224	0.412958	19996	-0.00700146	0.00642012	0.275471	1	Y	0.24814	6450	0.00169405	0.0119209	0.886995	1	N	0.509258	12314	-0.0102524	0.00800145	0.200083	1	Y	0.402018	11497	-0.00997219	0.00744632	0.180502	1	Y	0.427756	8499	-0.00292523	0.0112626	0.795072	1	Y
chr2	219517978	rs4674407	T/C	EUR	Shrine_2019	30804560	ASIC4	0.453316	19996	-0.00188227	0.00615152	0.759616	1	Y	0.398915	6450	0.0160895	0.0104065	0.122081	1	N	0.490499	12314	-0.00919547	0.00799076	0.24983	1	Y	0.446856	11497	-0.0104616	0.0070836	0.13971	1	Y	0.462054	8499	0.0099752	0.0108922	0.359765	1	N
chr2	23795610	rs13009582	A/G	EUR	Shrine_2019	30804560	ATAD2B	0.421384	19996	0.00193749	0.00631486	0.758984	1	Y	0.297597	6450	-0.00702756	0.0111929	0.530098	1	N	0.46171	12314	0.0052008	0.00801177	0.516245	1	Y	0.431591	11497	-0.00149682	0.00729668	0.837465	1	N	0.407577	8499	0.00576566	0.0111313	0.604482	1	Y
chr2	238696329	rs6431620	G/T	EUR	Shrine_2019	30804560	LINC01107;TWIST2	0.251025	19996	0.000151606	0.00707528	0.982905	1	N	0.324574	6450	0.0248478	0.0108674	0.0222283	1	N	0.220603	12314	-0.0215565	0.00962469	0.02511	1	Y	0.247108	11497	0.00377556	0.00816282	0.6437	1	N	0.256324	8499	-0.00370129	0.0124891	0.766954	1	Y
chr2	26619278	rs732990	G/C	EUR	Shrine_2019	30804560	CIB4	0.470094	19996	-0.00272484	0.00632715	0.666716	1	N	0.321085	6450	-0.0148414	0.0109259	0.174348	1	N	0.566266	12314	0.0014584	0.00810018	0.857117	1	Y	0.460642	11497	0.00201085	0.00726371	0.781907	1	Y	0.48288	8499	-0.0101624	0.0112403	0.36594	1	N
chr2	42016710	rs4952564	G/A	EUR	Shrine_2019	30804560	C2orf91;PKDCC	0.426735	19996	0.00261322	0.00643369	0.684612	1	Y	0.620698	6450	-0.00108815	0.0105918	0.918173	1	N	0.319433	12314	0.00379215	0.00854113	0.657052	1	Y	0.43233	11497	0.00508009	0.00737438	0.490897	1	Y	0.419167	8499	-0.000272646	0.0114567	0.981014	1	N
chr2	55869757	rs3791679	G/A	EUR	Shrine_2019	30804560	EFEMP1	0.196914	19996	-0.0221119	0.00807584	0.00618094	0.797341	Y	0.0667442	6450	0.0182479	0.02077	0.379633	1	N	0.241108	12314	-0.0294574	0.00934278	0.00161626	0.208498	Y	0.204532	11497	-0.0302465	0.00932003	0.00117317	0.151339	Y	0.18661	8499	-0.0110819	0.0142597	0.43707	1	Y
chr2	55893718	rs1430193	T/A	EUR	Wain_2017	28166213	EFEMP1	0.488173	19996	-0.0126141	0.00651731	0.0529318	1	Y	0.705969	6450	0.00464056	0.0113453	0.682518	1	N	0.360565	12314	-0.0226145	0.00830776	0.00648697	0.836819	Y	0.501566	11497	-0.0189764	0.00752591	0.0116863	1	Y	0.470055	8499	-0.00399188	0.0114994	0.728489	1	Y
chr3	158509097	rs12634907	G/A	EUR	Shrine_2019	30804560	RSRC1	0.281131	19996	-0.00600097	0.006892	0.383909	1	Y	0.17876	6450	0.011431	0.0133398	0.391493	1	N	0.335878	12314	-0.0133926	0.00847921	0.11423	1	Y	0.279769	11497	0.0062253	0.00797168	0.434845	1	N	0.282974	8499	-0.0204386	0.0121328	0.0920714	1	Y
chr3	158523978	rs1595029	C/A	EUR	Wain_2017	28166213	RSRC1	0.520254	19996	-0.0127669	0.00613197	0.0373409	1	Y	0.616822	6450	-0.0194166	0.0104971	0.0643547	1	Y	0.477302	12314	-0.00774905	0.00793996	0.329086	1	Y	0.521049	11497	-0.00756465	0.00707217	0.284783	1	Y	0.519179	8499	-0.0185943	0.0108286	0.0859511	1	Y
chr3	25138042	rs73048404	G/T	EUR	Shrine_2019	30804560	RARB	0.0966943	19996	0.00298725	0.010442	0.774817	1	N	0.0306977	6450	0.0167639	0.0298568	0.574471	1	N	0.136633	12314	0.00240478	0.0115701	0.83535	1	N	0.0920675	11497	0.00919038	0.012209	0.451597	1	N	0.102953	8499	-0.00313664	0.0181305	0.862649	1	Y
chr3	67401619	rs1490265	A/C	EUR	Wain_2017	28166213	SUCLG2	0.743949	19996	-0.00883271	0.00704485	0.209921	1	N	0.807209	6450	-0.0224527	0.0129888	0.0838776	1	N	0.713456	12314	-0.00430526	0.00883648	0.626106	1	N	0.743281	11497	-0.00420544	0.00806229	0.601936	1	N	0.744852	8499	-0.015385	0.0125673	0.220873	1	N
chr3	71534026	rs35480566	G/A	EUR	Shrine_2019	30804560	FOXP1	0.338068	19996	0.00584228	0.0066067	0.376537	1	Y	0.205814	6450	0.00587113	0.0126639	0.642925	1	Y	0.426303	12314	0.00685271	0.00799711	0.391501	1	Y	0.328781	11497	0.0058587	0.0076482	0.443663	1	Y	0.350629	8499	0.00568211	0.0116138	0.624661	1	Y
chr3	99087938	rs1404098	T/A	ME	Wyss_2018	30061609	DCBLD2;MIR548G	0.308312	19996	-0.0156429	0.0067135	0.0198028	1	Y	0.420853	6450	-0.013437	0.0104272	0.19752	1	Y	0.25065	12314	-0.0178691	0.00919158	0.0518864	1	Y	0.308428	11497	-0.0192148	0.00771446	0.0127473	1	Y	0.308154	8499	-0.0107458	0.0119126	0.367026	1	Y
chr3	99103206	rs12497779	T/G	EUR	Shrine_2019	30804560	DCBLD2;MIR548G	0.245774	19996	-0.0052935	0.00706258	0.453548	1	Y	0.270078	6450	0.0206017	0.0114749	0.0725946	1	N	0.236316	12314	-0.0199176	0.009377	0.0336625	1	Y	0.239236	11497	-0.00290854	0.00814609	0.721057	1	Y	0.254618	8499	-0.00815269	0.0124726	0.513339	1	Y
chr3	99701348	rs1610265	T/C	EUR	Shrine_2019	30804560	MIR548G	0.101795	19996	0.000206954	0.0102053	0.983821	1	N	0.168062	6450	0.00363742	0.0137851	0.791883	1	N	0.0691895	12314	0.000526114	0.01566	0.973199	1	N	0.101374	11497	-0.0136965	0.0117244	0.242726	1	Y	0.102365	8499	0.0189621	0.0181097	0.29507	1	N
chr4	144409476	rs13109426	A/G	EUR	Shrine_2019	30804560	GYPA;HHIP-AS1	0.463818	19996	-0.00734424	0.00654051	0.261486	1	Y	0.210078	6450	0.00809673	0.0125738	0.519618	1	N	0.593511	12314	-0.0100564	0.00813443	0.216358	1	Y	0.461468	11497	-0.0139702	0.00749452	0.0623137	1	Y	0.466996	8499	0.00217208	0.0116516	0.852116	1	N
chr5	132130936	rs3843503	A/T	EUR	Shrine_2019	30804560	CSF2;P4HA2-AS1	0.340393	19996	-0.00614512	0.0067197	0.360458	1	Y	0.182481	6450	-0.00777844	0.0133558	0.560295	1	Y	0.439946	12314	-0.00401193	0.00806255	0.618766	1	Y	0.328694	11497	-2.47e-06	0.00778442	0.999747	1	Y	0.356218	8499	-0.0143649	0.0117941	0.223232	1	Y
chr5	33334206	rs91731	A/C	EUR	Wain_2017	28166213	LINC02160;TARS	0.878276	19996	-0.00914262	0.00942596	0.332076	1	Y	0.83907	6450	0.00405914	0.0138536	0.76952	1	N	0.915828	12314	-0.0231904	0.0142498	0.103648	1	Y	0.870358	11497	-0.00466589	0.0106254	0.660571	1	Y	0.888987	8499	-0.0155071	0.0171814	0.366763	1	Y
chr5	33352632	rs268717	T/C	EUR	Shrine_2019	30804560	LINC02160;TARS	0.856021	19996	-0.0081715	0.00880334	0.353289	1	Y	0.765659	6450	-0.00192538	0.0118578	0.871013	1	Y	0.916477	12314	-0.0224948	0.0142916	0.11549	1	Y	0.846395	11497	-0.00139175	0.00989451	0.888139	1	Y	0.869043	8499	-0.018848	0.0161138	0.242128	1	Y
chr5	44296884	rs1448044	A/G	Mixed	Jackson_2018	30175238	NNT;FGF10	0.429511	19996	0.0126149	0.0064248	0.049591	1	Y	0.61155	6450	0.0178311	0.0105988	0.092499	1	Y	0.324468	12314	0.0116142	0.00850536	0.172092	1	Y	0.440071	11497	0.00105875	0.00734335	0.88536	1	Y	0.415225	8499	0.0293565	0.0114871	0.0106004	1	Y
chr5	44367119	rs6859730	T/A	EUR	Shrine_2019	30804560	FGF10	0.530956	19996	-0.0126295	0.00657388	0.0547101	1	Y	0.279225	6450	-0.0134629	0.0114679	0.240407	1	Y	0.6707	12314	-0.0141705	0.00847825	0.0946444	1	Y	0.520092	11497	-0.00247397	0.00754495	0.742989	1	Y	0.545652	8499	-0.0267501	0.0116902	0.0221229	1	Y
chr5	54148668	rs2441026	T/C	EUR	Wain_2017	28166213	ARL15	0.431786	19996	-0.00307325	0.0061848	0.619256	1	N	0.387752	6450	-0.000627142	0.010424	0.952026	1	N	0.459964	12314	-0.00410907	0.00802948	0.608828	1	N	0.430721	11497	-0.00262595	0.00711555	0.712095	1	N	0.433227	8499	-0.00325873	0.0109517	0.766043	1	N
chr5	78100576	rs425102	G/T	EUR	Shrine_2019	30804560	AP3B1	0.245649	19996	0.00163524	0.00707402	0.817189	1	N	0.282946	6450	0.000705893	0.0112912	0.950151	1	N	0.230835	12314	0.00183864	0.00942844	0.845385	1	N	0.244586	11497	0.00073616	0.00814335	0.927969	1	N	0.247088	8499	0.00202483	0.0125263	0.871585	1	N
chr5	78144372	rs72776440	C/G	ME	Wyss_2018	30061609	AP3B1	0.163433	19996	-0.00702595	0.00841908	0.403984	1	Y	0.0524031	6450	-0.0147198	0.0229074	0.5205	1	Y	0.222714	12314	-0.00253092	0.0095443	0.790874	1	Y	0.160042	11497	-0.00914125	0.00977279	0.349594	1	Y	0.16802	8499	-0.00541852	0.0147478	0.713311	1	Y
chr5	78155004	rs12513481	C/G	Eur	Wyss_2018	30061609	AP3B1	0.187813	19996	-0.00498127	0.00785234	0.525841	1	Y	0.119612	6450	-0.000332143	0.0156684	0.983087	1	Y	0.225881	12314	-0.00328196	0.00950948	0.730001	1	Y	0.185135	11497	-0.00997931	0.00907579	0.271527	1	Y	0.191434	8499	0.000725239	0.0138287	0.958175	1	N
chr6	126470949	rs11759026	G/A	ME	Wyss_2018	30061609	CENPW;MIR588	0.19984	19996	0.0109406	0.00780074	0.160762	1	Y	0.0872093	6450	0.00112153	0.0180834	0.950547	1	Y	0.236601	12314	0.00772106	0.00934093	0.408473	1	Y	0.21336	11497	0.0111111	0.00881558	0.207528	1	Y	0.181551	8499	0.0102967	0.0141712	0.467477	1	Y
chr6	126669246	rs6918725	G/T	EUR	Shrine_2019	30804560	MIR588;RSPO3	0.483372	19996	0.00603998	0.00626174	0.334754	1	Y	0.35155	6450	0.00143468	0.0107377	0.893709	1	Y	0.524038	12314	0.00402956	0.00796406	0.612879	1	Y	0.499696	11497	0.0115915	0.00722608	0.108687	1	Y	0.46129	8499	-0.000359438	0.0110556	0.974064	1	N
chr6	44479861	rs9357446	A/G	EUR	Shrine_2019	30804560	CDC5L;LOC105375075	0.641078	19996	-0.00925414	0.00668655	0.166361	1	Y	0.832481	6450	-0.0189272	0.0139464	0.174736	1	Y	0.529032	12314	-0.00897024	0.00800277	0.262334	1	Y	0.652692	11497	-0.00762434	0.00773982	0.324585	1	Y	0.625368	8499	-0.0107401	0.0117498	0.360683	1	Y
chr6	45655011	rs9472541	A/T	EUR	Shrine_2019	30804560	RUNX2;CLIC5	0.472019	19996	0.00729173	0.0069918	0.296996	1	N	0.805426	6450	0.00050647	0.0134076	0.969867	1	N	0.291538	12314	0.00723131	0.00877837	0.410073	1	N	0.479734	11497	0.00135667	0.00798458	0.86508	1	N	0.461584	8499	0.0147802	0.0125371	0.238429	1	N
chr6	7719826	rs12198986	A/G	EUR	Shrine_2019	30804560	SNRNP48;BMP6	0.373825	19996	-0.0144909	0.00644012	0.0244429	1	Y	0.227752	6450	0.00527158	0.0122231	0.666264	1	N	0.458746	12314	-0.0179709	0.00796006	0.0239682	1	Y	0.362747	11497	-0.0102786	0.00742721	0.166384	1	Y	0.38881	8499	-0.0185411	0.0113788	0.103219	1	Y
chr6	7797607	rs10498672	G/C	EUR	Shrine_2019	30804560	BMP6	0.122449	19996	-0.0227454	0.0095045	0.0167058	1	Y	0.0373643	6450	-0.0468186	0.0271721	0.0848814	1	Y	0.1707	12314	-0.0203875	0.0106135	0.0547445	1	Y	0.117596	11497	-0.0212761	0.011115	0.0555979	1	Y	0.129015	8499	-0.0228943	0.0164945	0.165137	1	Y
chr6	7801378	rs6924424	G/T	EUR	Wain_2017	28166213	BMP6	0.200565	19996	-0.0180308	0.00774241	0.0198677	1	Y	0.305116	6450	-0.00722333	0.0110435	0.513061	1	Y	0.154621	12314	-0.0233089	0.0110529	0.0349572	1	Y	0.197225	11497	-0.0201035	0.00897205	0.0250466	1	Y	0.205083	8499	-0.0138242	0.0135881	0.308973	1	Y
chr7	15466382	rs4721442	G/T	EUR	Shrine_2019	30804560	AGMO	0.17581	19996	-0.0131122	0.00816894	0.108465	1	Y	0.129612	6450	-0.0129392	0.0152969	0.397626	1	Y	0.173664	12314	-0.0138705	0.0104463	0.184249	1	Y	0.189223	11497	-0.00602083	0.0092151	0.513521	1	Y	0.157666	8499	-0.0236928	0.0148827	0.111392	1	Y
chr7	15466904	rs55905169	C/G	ME	Wyss_2018	30061609	AGMO	0.162783	19996	-0.0117643	0.00845625	0.164165	1	Y	0.0928682	6450	-0.00924057	0.0175609	0.598748	1	Y	0.172487	12314	-0.0135518	0.010474	0.195715	1	Y	0.175828	11497	-0.00466774	0.00952342	0.62404	1	Y	0.145135	8499	-0.0225997	0.0154451	0.143404	1	Y
chr7	27142710	rs62454414	G/T	EUR	Shrine_2019	30804560	HOXA-AS3	0.101595	19996	-0.0157989	0.0103181	0.125723	1	Y	0.0265116	6450	-0.0564177	0.0318081	0.0761143	1	Y	0.133182	12314	-0.0146144	0.0117995	0.215508	1	Y	0.104027	11497	-0.00397845	0.0117091	0.734027	1	Y	0.0983057	8499	-0.0324664	0.0186406	0.0815604	1	Y
chr7	46408920	rs17232687	C/T	EUR	Shrine_2019	30804560	IGFBP3;LOC730338	0.397354	19996	0.0071184	0.00654362	0.276666	1	Y	0.191163	6450	-0.00944823	0.0131002	0.470771	1	N	0.511044	12314	0.0126369	0.00796835	0.112766	1	Y	0.391189	11497	0.0107898	0.00752156	0.151425	1	Y	0.405695	8499	0.00162746	0.0116087	0.888507	1	Y
chr8	144280310	rs7838717	T/C	EUR	Shrine_2019	30804560	BOP1	0.290033	19996	-0.0101394	0.00701722	0.148476	1	Y	0.111938	6450	0.00468526	0.0163997	0.775114	1	N	0.362189	12314	-0.00895288	0.00826428	0.278665	1	Y	0.29312	11497	-0.0188107	0.00808103	0.019925	1	Y	0.285857	8499	0.00172617	0.0124211	0.889473	1	N
chr9	136208567	rs7024579	T/C	EUR	Shrine_2019	30804560	QSOX2	0.221594	19996	-0.0192178	0.00753784	0.0107874	1	Y	0.0748062	6450	-0.00855305	0.0195462	0.661689	1	Y	0.301933	12314	-0.0207054	0.00863431	0.0164831	1	Y	0.216013	11497	-0.0268846	0.00866947	0.00192824	0.248743	Y	0.229145	8499	-0.00989733	0.0133642	0.458947	1	Y
chr9	136210985	rs10858246	C/G	EUR	Wain_2017	28166213	QSOX2	0.22522	19996	-0.0173515	0.00750504	0.020779	1	Y	0.0752713	6450	-0.0097738	0.0194851	0.615946	1	Y	0.307374	12314	-0.0182574	0.00859304	0.0336138	1	Y	0.219753	11497	-0.0262054	0.00862506	0.00237932	0.306932	Y	0.232616	8499	-0.00655736	0.0133225	0.622577	1	Y
chr9	136362959	rs10870202	C/T	EUR	Wain_2017	28166213	DNLZ	0.477621	19996	-0.00266577	0.00610483	0.662354	1	Y	0.441163	6450	-0.0159107	0.0102469	0.120489	1	Y	0.500974	12314	3.31e-05	0.00794882	0.996676	1	N	0.475515	11497	0.00409561	0.00702721	0.560014	1	N	0.480468	8499	-0.0112518	0.0108089	0.297887	1	Y
chr9	136364897	rs4073153	G/A	EUR	Shrine_2019	30804560	CARD9	0.39788	19996	0.00157479	0.00626571	0.801556	1	N	0.328062	6450	-0.00849919	0.0109518	0.437716	1	Y	0.434587	12314	0.000330792	0.00801363	0.967074	1	N	0.394538	11497	0.010245	0.00721526	0.155633	1	N	0.4024	8499	-0.0100263	0.0110927	0.366068	1	Y
chr9	1555835	rs771924	T/A	Eur	Wyss_2018	30061609	DMRT2;SMARCA2	0.511277	19996	0.0071278	0.00623286	0.252796	1	Y	0.345194	6450	0.00278695	0.010654	0.79364	1	Y	0.583279	12314	0.00746376	0.00804758	0.353691	1	Y	0.513395	11497	0.0100177	0.007194	0.16377	1	Y	0.508413	8499	0.00279629	0.0109995	0.799326	1	Y
chr9	1568941	rs771662	C/T	EUR	Shrine_2019	30804560	DMRT2;SMARCA2	0.589143	19996	0.00488224	0.00634146	0.441364	1	Y	0.420078	6450	0.00182853	0.0102927	0.858995	1	Y	0.661361	12314	0.00561319	0.00835565	0.501721	1	Y	0.592155	11497	0.0090065	0.00733919	0.219756	1	Y	0.585069	8499	-0.000561818	0.0111583	0.959844	1	N
chr9	1574877	rs9407640	G/C	ME	Wyss_2018	30061609	DMRT2;SMARCA2	0.701215	19996	0.00247138	0.0066309	0.709367	1	Y	0.748372	6450	0.00497407	0.011677	0.67013	1	Y	0.665665	12314	-0.00103129	0.00835935	0.901815	1	N	0.703618	11497	0.0108816	0.00761679	0.153111	1	Y	0.697964	8499	-0.00829499	0.0117717	0.481025	1	N
chr10	68197593	rs7095607	A/G	EUR	Wain_2017	28166213	MYPN	0.408632	19996	-0.0126465	0.006279	0.0440002	1	Y	0.305039	6450	-0.0042564	0.0111001	0.701382	1	Y	0.47109	12314	-0.0160838	0.00799579	0.0442692	1	Y	0.400235	11497	-0.00974944	0.00723846	0.178014	1	Y	0.419991	8499	-0.0161268	0.0110927	0.145996	1	Y
chr10	68203197	rs10998018	A/G	EUR	Shrine_2019	30804560	MYPN	0.398455	19996	-0.0157948	0.00633506	0.0126586	1	Y	0.275349	6450	-0.0119655	0.0114237	0.294905	1	Y	0.470603	12314	-0.0169622	0.00799985	0.033979	1	Y	0.39045	11497	-0.0133591	0.00729965	0.0672352	1	Y	0.409283	8499	-0.0188239	0.0111979	0.0927583	1	Y
chr10	75242921	rs36066831	T/TC	ME	Wyss_2018	30061609	COMTD1;ZNF503-AS1	0.179411	19996	0.0215068	0.00824357	0.00908285	1	Y	0.0575969	6450	0.00633175	0.0220643	0.774137	1	Y	0.220075	12314	0.0253344	0.00958942	0.00824402	1	Y	0.186222	11497	0.0333483	0.00943139	0.000406412	0.0524271	Y	0.170196	8499	0.00549366	0.0147158	0.708913	1	Y
chr10	75359281	rs1259605	T/C	EUR	Shrine_2019	30804560	ZNF503-AS1	0.806861	19996	-0.0111141	0.00798572	0.163999	1	Y	0.943256	6450	-0.00557912	0.0220981	0.800678	1	Y	0.755197	12314	-0.0119498	0.00925376	0.196585	1	Y	0.803514	11497	-0.0257163	0.0091227	0.00481825	0.621554	Y	0.81139	8499	0.00839142	0.0142827	0.556851	1	N
chr11	128126009	rs73025192	T/C	ME	Wyss_2018	30061609	LOC101929497;LINC02098	0.127901	19996	-0.00210297	0.00937944	0.822593	1	Y	0.222636	6450	-0.0131466	0.0124352	0.290419	1	Y	0.0805993	12314	0.0119986	0.0146924	0.414126	1	N	0.128729	11497	-0.0114599	0.0107098	0.284605	1	Y	0.12678	8499	0.00907509	0.0167883	0.58881	1	N
chr11	43626818	rs4237643	G/T	EUR	Wain_2017	28166213	MIR129-2;HSD17B12	0.669884	19996	-0.00363988	0.00644558	0.572272	1	N	0.618915	6450	-0.0133709	0.0104323	0.199954	1	N	0.68747	12314	0.00308753	0.00853937	0.717677	1	Y	0.671132	11497	0.000524325	0.00743757	0.943798	1	Y	0.668196	8499	-0.00882598	0.0113721	0.437685	1	N
chr11	43669167	rs17596617	T/C	EUR	Shrine_2019	30804560	MIR129-2;HSD17B12	0.331041	19996	0.00143357	0.00643983	0.823839	1	N	0.365271	6450	0.00951493	0.0105237	0.365919	1	N	0.321342	12314	-0.00357083	0.00848915	0.674022	1	Y	0.329869	11497	-0.00510023	0.00741787	0.49173	1	Y	0.332627	8499	0.00964145	0.0113857	0.397104	1	N
chr11	45229181	rs2863171	C/A	EUR	Wain_2017	28166213	PRDM11	0.215743	19996	0.0082102	0.00759947	0.27998	1	Y	0.339302	6450	-0.00381355	0.0109019	0.726484	1	N	0.162539	12314	0.0237685	0.0108146	0.0279629	1	Y	0.21049	11497	0.0153582	0.00874555	0.0790695	1	Y	0.22285	8499	-0.000655291	0.0134654	0.961187	1	N
chr12	115062886	rs35506	A/T	EUR	Wain_2017	28166213	TBX3;MED13L	0.759177	19996	0.011936	0.00724942	0.0996669	1	Y	0.864961	6450	0.00492071	0.0150355	0.743461	1	Y	0.71975	12314	0.0147656	0.00885707	0.0954956	1	Y	0.756328	11497	0.017007	0.0082829	0.0400463	1	Y	0.763031	8499	0.00542744	0.0129615	0.675409	1	Y
chr12	115063322	rs35505	A/G	EUR	Shrine_2019	30804560	TBX3;MED13L	0.737748	19996	0.0101677	0.00706816	0.150288	1	Y	0.858915	6450	-0.00108723	0.0147708	0.941323	1	N	0.688688	12314	0.0132952	0.00859362	0.121839	1	Y	0.736149	11497	0.0157528	0.00808478	0.0513607	1	Y	0.739911	8499	0.00311334	0.0126205	0.805149	1	Y
chr12	2799164	rs56196860	A/C	EUR	Shrine_2019	30804560	FKBP4	0.0226545	19996	-0.0227141	0.0204483	0.266651	1	Y	0.00651163	6450	-0.00616433	0.0636293	0.922823	1	Y	0.0320773	12314	-0.0196801	0.0225034	0.381824	1	Y	0.0205706	11497	0.0092169	0.0246142	0.708066	1	N	0.0254736	8499	-0.0581945	0.0343099	0.0898585	1	Y
chr12	28435309	rs7977418	C/T	EUR	Shrine_2019	30804560	CCDC91	0.399305	19996	-0.0289912	0.00627787	3.87e-06	0.000499807	Y	0.28876	6450	-0.014133	0.0111764	0.206034	1	Y	0.455335	12314	-0.0379399	0.00797227	1.95e-06	0.000250992	Y	0.397756	11497	-0.0232627	0.00724206	0.00131741	0.169946	Y	0.4014	8499	-0.0360271	0.0110887	0.00115811	0.149396	Y
chr12	28536581	rs2348418	C/T	EUR	Wain_2017	28166213	CCDC91	0.40113	19996	-0.0256454	0.00628104	4.45e-05	0.00573559	Y	0.292868	6450	-0.00821797	0.0111142	0.459658	1	Y	0.454523	12314	-0.0362209	0.00800151	5.99e-06	0.000772655	Y	0.399278	11497	-0.0191912	0.00721876	0.00784845	1	Y	0.403636	8499	-0.0342315	0.01115	0.00213992	0.27605	Y
chr12	85330318	rs10779158	G/A	Eur	Wyss_2018	30061609	ALX1;RASSF9	0.486397	19996	-0.00459427	0.00683958	0.501763	1	Y	0.163101	6450	-0.0243376	0.0142454	0.0875533	1	Y	0.654133	12314	0.00237692	0.00831489	0.774983	1	N	0.481082	11497	-0.00566564	0.00777418	0.466139	1	Y	0.493587	8499	-0.00353141	0.0123223	0.774428	1	Y
chr12	85330527	rs7971039	A/G	ME	Wyss_2018	30061609	ALX1;RASSF9	0.245049	19996	0.00191411	0.00710695	0.787676	1	Y	0.167985	6450	0.016264	0.0136615	0.233851	1	Y	0.290117	12314	-0.00283312	0.00873062	0.745556	1	N	0.238106	11497	0.00277365	0.00818514	0.734712	1	Y	0.254442	8499	0.00135388	0.0125713	0.914237	1	Y
chr12	93790306	rs11107184	T/C	ME	Wyss_2018	30061609	CRADD	0.313788	19996	0.0122622	0.00651324	0.059746	1	Y	0.318217	6450	0.00431485	0.0108265	0.69023	1	Y	0.303191	12314	0.0201399	0.00859589	0.0191309	1	Y	0.318605	11497	0.0152715	0.00744506	0.0402449	1	Y	0.307271	8499	0.00706	0.0116425	0.544251	1	Y
chr12	93801114	rs9788269	G/A	EUR	Shrine_2019	30804560	CRADD	0.22667	19996	0.00882426	0.00731772	0.227865	1	Y	0.146434	6450	0.0164146	0.014364	0.253139	1	Y	0.254994	12314	0.011238	0.00906341	0.215002	1	Y	0.233887	11497	0.0130954	0.00834946	0.116784	1	Y	0.216908	8499	0.00108478	0.0131154	0.934082	1	Y
chr12	94458852	rs10859698	A/G	ME	Wyss_2018	30061609	CEP83	0.116848	19996	0.00731761	0.00958435	0.445168	1	Y	0.129612	6450	-0.00426564	0.0153093	0.780529	1	N	0.0938769	12314	0.0194003	0.0135438	0.152027	1	Y	0.125946	11497	0.017945	0.0106974	0.0934422	1	Y	0.104542	8499	-0.00991489	0.0177247	0.575901	1	N
chr13	71073456	rs803765	A/C	EUR	Shrine_2019	30804560	LINC00348	0.288658	19996	0.00771773	0.00684186	0.259313	1	N	0.162713	6450	0.00454998	0.0136264	0.738447	1	N	0.351226	12314	0.00891795	0.00836956	0.28664	1	N	0.284205	11497	0.0127443	0.00789323	0.106401	1	N	0.294682	8499	0.000490529	0.0120916	0.96764	1	N
chr14	74350715	rs10141786	G/A	EUR	Shrine_2019	30804560	VRTN	0.671709	19996	-0.0144569	0.0066658	0.030097	1	Y	0.840775	6450	0.00880762	0.0139484	0.52775	1	N	0.588761	12314	-0.019171	0.00805522	0.0173154	1	Y	0.67635	11497	-0.006891	0.00769066	0.370242	1	Y	0.665431	8499	-0.0239412	0.0117753	0.0420342	1	Y
chr14	92631994	rs11621587	C/G	EUR	Shrine_2019	30804560	RIN3	0.123175	19996	0.0273091	0.00949704	0.00403333	0.5203	Y	0.0308527	6450	0.0256642	0.03003	0.392762	1	Y	0.178212	12314	0.029972	0.0104068	0.00397633	0.512947	Y	0.119553	11497	0.0130456	0.0110764	0.238881	1	Y	0.128074	8499	0.0440299	0.0165294	0.00772806	0.996919	Y
chr15	40104990	rs34245505	G/C	EUR	Shrine_2019	30804560	BMF	0.135077	19996	-0.000480473	0.00903694	0.957598	1	Y	0.0371318	6450	0.0141774	0.0270354	0.6	1	N	0.188688	12314	-0.00209882	0.0101111	0.835559	1	Y	0.132252	11497	-0.0184532	0.0104553	0.0775718	1	Y	0.138899	8499	0.020996	0.0158883	0.186341	1	N
chr15	40963198	rs4924525	A/C	EUR	Shrine_2019	30804560	CHAC1;INO80	0.466743	19996	-0.00673221	0.00614046	0.272917	1	Y	0.366047	6450	0.00840007	0.010478	0.422734	1	N	0.517906	12314	-0.0138603	0.00795957	0.0816252	1	Y	0.46573	11497	0.000604039	0.00707144	0.931928	1	N	0.468114	8499	-0.0172327	0.0108643	0.1127	1	Y
chr15	46430237	rs4775429	C/T	ME	Wyss_2018	30061609	LOC105370802;SEMA6D	0.896279	19996	-0.00265422	0.0109839	0.809054	1	Y	0.71	6450	-0.000974169	0.0112169	0.930792	1	Y	0.986844	12314	0.0225958	0.0345982	0.513698	1	N	0.896234	11497	-0.0175981	0.012651	0.164213	1	Y	0.896341	8499	0.018279	0.0194285	0.346789	1	N
chr15	67190938	rs8025774	T/C	ME	Wyss_2018	30061609	SMAD3	0.186237	19996	-0.0220615	0.00798887	0.00575316	0.742158	Y	0.0751163	6450	-0.0273825	0.0194084	0.158286	1	Y	0.226368	12314	-0.0200981	0.00945162	0.0334683	1	Y	0.19653	11497	-0.0249674	0.00898029	0.00543183	0.700706	Y	0.172314	8499	-0.0157271	0.0146296	0.282365	1	Y
chr15	67198936	rs12917612	A/C	EUR	Shrine_2019	30804560	SMAD3;AAGAB	0.193814	19996	-0.0195126	0.00786377	0.0130895	1	Y	0.0817829	6450	-0.0273767	0.0186667	0.142482	1	Y	0.234124	12314	-0.0194508	0.00934534	0.0374032	1	Y	0.203879	11497	-0.0209043	0.00886715	0.0183982	1	Y	0.180198	8499	-0.0149107	0.0143382	0.298371	1	Y
chr16	10043032	rs11074547	G/T	EUR	Shrine_2019	30804560	GRIN2A	0.315038	19996	0.0108331	0.00660252	0.100848	1	Y	0.393721	6450	-0.0109642	0.0103379	0.28888	1	N	0.260841	12314	0.0270704	0.00908071	0.00287229	0.370526	Y	0.32004	11497	4.97e-05	0.00751888	0.994725	1	Y	0.308272	8499	0.0253909	0.0118586	0.0322637	1	Y
chr16	50155018	rs76219171	A/G	EUR	Shrine_2019	30804560	PAPD5	0.0411582	19996	-0.000383045	0.0153442	0.980084	1	Y	0.00945737	6450	-0.0205186	0.0529992	0.698645	1	Y	0.060419	12314	0.00617453	0.0166161	0.710192	1	N	0.0394451	11497	-0.0232316	0.0181358	0.200202	1	Y	0.0434757	8499	0.0264724	0.0263021	0.314187	1	N
chr16	70006495	rs3973397	A/G	ME	Wyss_2018	30061609	PDXDC2P-NPIPB14P	0.563413	19996	-0.00277695	0.00680661	0.683289	1	Y	0.841008	6450	0.0148041	0.0143773	0.303159	1	N	0.405149	12314	-0.00582096	0.00811633	0.473256	1	Y	0.573584	11497	0.00257375	0.00785041	0.743026	1	N	0.549653	8499	-0.00939258	0.0120233	0.434685	1	Y
chr16	72218198	rs55771535	A/G	ME	Wyss_2018	30061609	PMFBP1;LINC01572	0.131626	19996	-0.0178834	0.0094106	0.0573878	1	Y	0.274729	6450	-0.0104526	0.0114851	0.36277	1	Y	0.065657	12314	-0.0289767	0.0159405	0.0690929	1	Y	0.131034	11497	-0.0111701	0.0108023	0.301111	1	Y	0.132427	8499	-0.0271157	0.0167152	0.104756	1	Y
chr16	78153241	rs1079572	A/G	EUR	Wain_2017	28166213	WWOX	0.582166	19996	0.00167837	0.0061409	0.784615	1	N	0.593643	6450	0.0103558	0.0103633	0.31766	1	N	0.582954	12314	-0.00292262	0.00803487	0.716051	1	Y	0.577585	11497	0.00127793	0.00702355	0.855622	1	N	0.588363	8499	0.00320333	0.0109656	0.770191	1	N
chr17	30883577	rs62070648	A/G	EUR	Shrine_2019	30804560	ATAD5	0.20219	19996	0.0165969	0.00775	0.0322311	1	Y	0.0842636	6450	0.00327176	0.0185354	0.85989	1	Y	0.270099	12314	0.0191326	0.00894765	0.0324936	1	Y	0.195442	11497	0.0186773	0.00900182	0.0380021	1	Y	0.211319	8499	0.0152268	0.0135649	0.261643	1	Y
chr17	39348680	rs8069451	C/T	EUR	Shrine_2019	30804560	FBXL20	0.404056	19996	-0.00540126	0.00678595	0.426063	1	Y	0.68938	6450	0.000849616	0.0111115	0.939051	1	N	0.261329	12314	-0.00995212	0.0090366	0.27076	1	Y	0.405454	11497	-0.00421406	0.00772757	0.585528	1	Y	0.402165	8499	-0.00681888	0.0122058	0.576396	1	Y
chr17	39455099	rs8067511	T/C	ME	Wyss_2018	30061609	MED1;CDK12	0.797159	19996	0.0106657	0.00755136	0.157824	1	Y	0.737287	6450	0.0237318	0.0114697	0.0385376	1	Y	0.831736	12314	0.00252613	0.0105916	0.81149	1	Y	0.795251	11497	0.0122254	0.00856937	0.153683	1	Y	0.799741	8499	0.00846132	0.013639	0.535009	1	Y
chr17	46770468	rs199525	G/T	ME	Wyss_2018	30061609	WNT3	0.144354	19996	-0.0394594	0.00889866	9.24e-06	0.00119159	Y	0.0372093	6450	-0.0355331	0.0272904	0.192903	1	Y	0.20562	12314	-0.0408623	0.00983333	3.25e-05	0.00418718	Y	0.137732	11497	-0.023685	0.0103585	0.0222243	1	Y	0.153312	8499	-0.0603576	0.0155414	0.000102892	0.0132731	Y
chr17	48474867	rs12945803	C/T	EUR	Shrine_2019	30804560	LOC101927166;HOXB1	0.189963	19996	-0.00336822	0.00774805	0.663767	1	Y	0.143566	6450	-0.00196193	0.0143758	0.891446	1	Y	0.216948	12314	-0.00196863	0.00961705	0.837805	1	Y	0.186005	11497	-0.0188023	0.00898277	0.0363355	1	Y	0.195317	8499	0.0158687	0.0135863	0.242809	1	N
chr17	56118092	rs28519449	T/C	EUR	Shrine_2019	30804560	PCTP;ANKFN1	0.335342	19996	0.00798533	0.00657929	0.22486	1	Y	0.208682	6450	0.0129019	0.0126144	0.306407	1	Y	0.397474	12314	0.00813735	0.00811786	0.31615	1	Y	0.335696	11497	0.010864	0.00753208	0.149199	1	Y	0.334863	8499	0.00465115	0.0117315	0.69176	1	Y
chr17	64501846	rs77672322	T/C	EUR	Shrine_2019	30804560	DDX5	0.0172535	19996	0.000291739	0.0234322	0.990066	1	N	0.00364341	6450	-0.0240706	0.0846	0.77601	1	Y	0.0257025	12314	-0.005889	0.0251723	0.815025	1	Y	0.0163956	11497	-0.00274924	0.0275912	0.920629	1	Y	0.0184139	8499	0.00271514	0.0403261	0.946319	1	N
chr17	70980274	rs6501431	T/C	EUR	Shrine_2019	30804560	KCNJ2;CASC17	0.805736	19996	0.0136687	0.00772521	0.0768345	1	Y	0.838372	6450	0.0186305	0.0138198	0.177626	1	Y	0.778748	12314	0.0088705	0.00960383	0.355673	1	Y	0.810168	11497	0.016305	0.00895533	0.0686528	1	Y	0.799741	8499	0.00935295	0.0135693	0.490652	1	Y
chr17	7260031	rs1215	G/A	EUR	Shrine_2019	30804560	CLDN7	0.110847	19996	-0.00993865	0.00987812	0.314354	1	Y	0.0306202	6450	-0.0120046	0.0298633	0.687694	1	Y	0.150154	12314	-0.0110057	0.0112174	0.32653	1	Y	0.111159	11497	-0.00244624	0.0112784	0.828289	1	Y	0.110425	8499	-0.0202571	0.0176807	0.251912	1	Y
chr17	81995068	rs59606152	T/C	EUR	Shrine_2019	30804560	ASPSCR1	0.0836917	19996	0.0298009	0.0110253	0.00687271	0.88658	Y	0.0481395	6450	0.00145978	0.0236828	0.95085	1	Y	0.108088	12314	0.0333135	0.0128156	0.00933725	1	Y	0.0802818	11497	0.040563	0.0128944	0.00165645	0.213682	Y	0.0883045	8499	0.0164869	0.0191299	0.388774	1	Y
chr18	23148194	rs7238093	T/A	ME	Wyss_2018	30061609	CABLES1	0.82479	19996	-0.0253888	0.00814449	0.00182515	0.235444	Y	0.900543	6450	-0.0276509	0.0171267	0.10642	1	Y	0.792675	12314	-0.0297595	0.00989449	0.00263246	0.339587	Y	0.823824	11497	-0.0201009	0.00937015	0.0319363	1	Y	0.826097	8499	-0.0322388	0.0144266	0.0254385	1	Y
chr18	23494291	rs303752	A/G	EUR	Shrine_2019	30804560	RIOK3;C18orf8	0.292959	19996	-0.0089349	0.00705679	0.205462	1	Y	0.10062	6450	0.0180147	0.0170463	0.290597	1	N	0.406651	12314	-0.0124573	0.00809847	0.123992	1	Y	0.283117	11497	-0.00919646	0.00822552	0.26355	1	Y	0.306271	8499	-0.00828272	0.0122943	0.5005	1	Y
chr18	24710747	rs1668091	C/T	EUR	Shrine_2019	30804560	LINC01915;LOC105372028	0.329966	19996	0.00167815	0.00648902	0.795934	1	Y	0.362946	6450	-0.00737956	0.0106478	0.48827	1	N	0.30579	12314	0.00461771	0.008614	0.59191	1	Y	0.334522	11497	-0.00501173	0.00742066	0.499437	1	N	0.323803	8499	0.0102294	0.0115955	0.377677	1	Y
chr18	53431552	rs8089865	A/G	Eur, ME	Wyss_2018	30061609	DCC	0.595319	19996	0.0140973	0.00624823	0.0240576	1	Y	0.659612	6450	0.0254813	0.0106606	0.0168381	1	Y	0.583076	12314	0.0125924	0.00809751	0.119923	1	Y	0.586805	11497	0.0176904	0.00715783	0.0134555	1	Y	0.606836	8499	0.00949166	0.0111342	0.393951	1	Y
chr18	53496236	rs12607758	T/C	EUR	Shrine_2019	30804560	DCC	0.491398	19996	0.00857999	0.00632381	0.174853	1	Y	0.318605	6450	0.00957304	0.0110016	0.384218	1	Y	0.597937	12314	0.0101953	0.00811909	0.209219	1	Y	0.478473	11497	0.00501387	0.00724211	0.488736	1	Y	0.508883	8499	0.0136125	0.0112704	0.227121	1	Y
chr18	55899240	rs2202572	C/A	EUR	Shrine_2019	30804560	LINC01416	0.65168	19996	-0.00319361	0.00646149	0.621128	1	Y	0.567054	6450	0.0100236	0.0102879	0.329903	1	N	0.67943	12314	-0.00964165	0.00853543	0.258644	1	Y	0.659041	11497	-0.0123297	0.00747584	0.099092	1	Y	0.641723	8499	0.00868961	0.011368	0.444633	1	N
chr19	36390741	rs2967516	G/A	EUR	Shrine_2019	30804560	ZFP82	0.284807	19996	0.0109536	0.00670675	0.102422	1	Y	0.303953	6450	0.00714219	0.01121	0.524041	1	Y	0.27887	12314	0.0120327	0.00877479	0.170288	1	Y	0.285118	11497	0.0103646	0.00768562	0.177475	1	Y	0.284386	8499	0.0115949	0.0119447	0.331692	1	Y
chr20	35387378	rs6088813	A/C	Mixed	Jackson_2018	30175238	UQCC1	0.537007	19996	0.00963767	0.00629104	0.12553	1	Y	0.36124	6450	0.0218457	0.0107165	0.0414996	1	Y	0.613164	12314	0.00489485	0.00813475	0.54736	1	Y	0.537923	11497	0.0162609	0.00724617	0.0248282	1	Y	0.535769	8499	0.00169989	0.0111306	0.878617	1	Y
chr20	35437976	rs143384	A/G	EUR	Shrine_2019	30804560	GDF5	0.431611	19996	0.0112821	0.00692433	0.103241	1	Y	0.113023	6450	0.0269868	0.0167204	0.106527	1	Y	0.576539	12314	0.00870734	0.00807283	0.280767	1	Y	0.430982	11497	0.0140176	0.00792349	0.076873	1	Y	0.432463	8499	0.00949366	0.0123612	0.442474	1	Y
chr20	46858178	rs12481092	T/C	EUR	Shrine_2019	30804560	SLC2A10;EYA2	0.205716	19996	0.00624837	0.00766065	0.414704	1	Y	0.116434	6450	0.00774448	0.0158767	0.625698	1	Y	0.261694	12314	0.00241951	0.00907234	0.789707	1	Y	0.200096	11497	-0.00270324	0.00888025	0.760815	1	N	0.213319	8499	0.0165491	0.013442	0.218267	1	Y
chr20	46900932	rs2236519	A/G	Eur	Wyss_2018	30061609	EYA2	0.289583	19996	-0.0167923	0.0069412	0.015554	1	Y	0.109457	6450	-0.024153	0.0166673	0.147304	1	Y	0.381355	12314	-0.01572	0.00809222	0.0520638	1	Y	0.289902	11497	-0.00860675	0.00798438	0.281057	1	Y	0.289152	8499	-0.0261427	0.0123033	0.0335988	1	Y
chr20	6645571	rs2145272	A/G	EUR	Shrine_2019	30804560	CASC20;LINC01713	0.654431	19996	0.0101825	0.00641723	0.112571	1	Y	0.65093	6450	0.00231119	0.0106698	0.828511	1	Y	0.642033	12314	0.0117569	0.00831681	0.15747	1	Y	0.659737	11497	0.0100334	0.00738792	0.174436	1	Y	0.647253	8499	0.0109067	0.0113567	0.336864	1	Y
chr20	6652254	rs6140050	A/C	EUR	Wain_2017	28166213	CASC20;LINC01713	0.642303	19996	0.00856128	0.00636526	0.178625	1	Y	0.618295	6450	-0.00235719	0.0104361	0.821304	1	N	0.640572	12314	0.0113684	0.00831312	0.171461	1	Y	0.646082	11497	0.00877318	0.00732398	0.230968	1	Y	0.637193	8499	0.00873235	0.011272	0.43852	1	Y
