# Supplementary material for: Whole genome sequence analysis of pulmonary function and COPD in 19,996 multi-ethnic participants
Source: Nat Commun. 2020 Oct 14;11:5182. doi: 10.1038/s41467-020-18334-7 (PMC7598941; doi:10.1038/s41467-020-18334-7)
Supplement: Supplementary file 9 — Supplementary Data 6 [file 41467_2020_18334_MOESM9_ESM.xlsx]

## Sheet: Sheet1
Supplementary Data 6: Detailed results of genetic association with FEV1/FVC ratio in TOPMed for previously reported variants.
Chr	Pos (b38)	rsid	Effect/other allele	Ancestry Reported in Previous Literature	Source	Source_PMID	Nearest Gene	All							African American							White							Population-based							COPD-enriched
								EAF	N	Beta	SE	P-value	Bonferroni Adjusted P-value	Consistent Direction with Previous Literature (Y/N)	EAF	N	Beta	SE	P-value	Bonferroni Adjusted P-value	Consistent Direction with Previous Literature (Y/N)	EAF	N	Beta	SE	P-value	Bonferroni Adjusted P-value	Consistent Direction with Previous Literature (Y/N)	EAF	N	Beta	SE	P-value	Bonferroni Adjusted P-value	Consistent Direction with Previous Literature (Y/N)	EAF	N	Beta	SE	P-value	Bonferroni Adjusted P-value	Consistent Direction with Previous Literature (Y/N)
chr1	6618804	rs9661802	C/A	EUR	Shrine_2019	30804560	PHF13	0.349245	19996	-0.0717727	0.110416	0.515678	1	Y	0.347364	6450	-0.0686436	0.179731	0.702518	1	Y	0.34948	12314	-0.116554	0.148035	0.431083	1	Y	0.34796	11497	-0.139325	0.10356	0.17851	1	Y	0.350982	8499	-0.00354556	0.238463	0.988137	1	Y
chr1	16980180	rs2284746	G/C	EUR	Wain_2017	28166213	MFAP2	0.404131	19996	-0.426941	0.113953	0.000179209	0.0338706	Y	0.199767	6450	-0.305707	0.219581	0.163854	1	Y	0.516079	12314	-0.490095	0.142496	0.000583082	0.110202	Y	0.394016	11497	-0.108788	0.10725	0.310422	1	Y	0.417814	8499	-0.837781	0.244876	0.000623349	0.117813	Y
chr1	16981759	rs9435733	C/T	EUR	Shrine_2019	30804560	MFAP2	0.402981	19996	-0.377747	0.11412	0.000932692	0.176279	Y	0.195736	6450	-0.187288	0.22093	0.39659	1	Y	0.517013	12314	-0.456888	0.142405	0.00133487	0.252291	Y	0.391798	11497	-0.0846514	0.107468	0.430878	1	Y	0.418108	8499	-0.756848	0.245056	0.00201192	0.380252	Y
chr1	39529402	rs755249	T/C	EUR	Shrine_2019	30804560	PPIEL	0.171709	19996	-0.224425	0.143719	0.118393	1	Y	0.0492248	6450	-0.0112635	0.402036	0.977649	1	Y	0.236032	12314	-0.263397	0.166432	0.113511	1	Y	0.170305	11497	-0.165199	0.134598	0.219689	1	Y	0.173609	8499	-0.292156	0.310987	0.347501	1	Y
chr1	39570014	rs17513135	T/C	EUR	Wain_2017	28166213	LOC101929516	0.163108	19996	-0.256468	0.146697	0.0804147	1	Y	0.0468217	6450	-0.112007	0.411525	0.785487	1	Y	0.229048	12314	-0.292721	0.168173	0.0817535	1	Y	0.157867	11497	-0.171103	0.139003	0.218349	1	Y	0.170196	8499	-0.355958	0.312567	0.254777	1	Y
chr1	50777702	rs1416685	C/G	EUR	Shrine_2019	30804560	FAF1	0.464643	19996	0.158527	0.108469	0.143879	1	Y	0.573411	6450	0.325289	0.174783	0.0627298	1	Y	0.423136	12314	0.0473852	0.144971	0.743775	1	Y	0.461947	11497	0.155211	0.102169	0.128722	1	Y	0.46829	8499	0.149576	0.232808	0.520559	1	Y
chr1	60501100	rs72673461	G/T	EUR	Shrine_2019	30804560	C1orf87;LINC01748	0.0510852	19996	-0.658241	0.241716	0.0064652	1	Y	0.0742636	6450	-0.525939	0.330855	0.111917	1	Y	0.0416599	12314	-0.851837	0.3548	0.0163552	1	Y	0.0492737	11497	-0.0509251	0.232223	0.826421	1	Y	0.0535357	8499	-1.40205	0.50636	0.0056249	1	Y
chr1	77921585	rs9661687	T/C	EUR	Shrine_2019	30804560	NEXN	0.816138	19996	-0.388504	0.138796	0.00512449	0.968528	Y	0.725659	6450	-0.310023	0.194061	0.110143	1	Y	0.866778	12314	-0.591886	0.209028	0.00463139	0.875334	Y	0.814212	11497	-0.168631	0.12911	0.191519	1	Y	0.818743	8499	-0.675597	0.30342	0.0259734	1	Y
chr1	91603410	rs1192404	G/A	EUR	Wain_2017	28166213	CDC7;TGFBR3	0.206191	19996	-0.27867	0.13329	0.0365555	1	Y	0.302558	6450	-0.487523	0.187527	0.00932912	1	Y	0.155311	12314	-0.12569	0.197437	0.524382	1	Y	0.204967	11497	-0.311631	0.125598	0.0130948	1	Y	0.207848	8499	-0.270615	0.286245	0.344456	1	Y
chr1	91611540	rs1192415	A/G	EUR	Shrine_2019	30804560	CDC7;TGFBR3	0.816688	19996	0.229721	0.136571	0.0925567	1	Y	0.82062	6450	0.431711	0.223452	0.0533592	1	Y	0.816631	12314	0.124283	0.183416	0.498025	1	Y	0.820736	11497	0.360293	0.129685	0.00546575	1	Y	0.811213	8499	0.100407	0.290437	0.729561	1	Y
chr1	91641080	rs10874851	C/A	EUR	Shrine_2019	30804560	CDC7;TGFBR3	0.378226	19996	0.252821	0.117574	0.0315296	1	Y	0.16062	6450	0.293401	0.237169	0.216052	1	Y	0.500893	12314	0.247828	0.143938	0.0851116	1	Y	0.369096	11497	0.157378	0.110682	0.155055	1	Y	0.390575	8499	0.390331	0.252749	0.122505	1	Y
chr1	91908960	rs12140637	T/C	EUR	Wain_2017	28166213	TGFBR3;BRDT	0.241598	19996	-0.254652	0.12761	0.0459836	1	Y	0.0945736	6450	-0.224194	0.298285	0.452286	1	Y	0.312936	12314	-0.246618	0.153092	0.1072	1	Y	0.243194	11497	-0.481772	0.119019	5.17e-05	0.00976898	Y	0.23944	8499	0.0609291	0.277653	0.826305	1	N
chr1	91915926	rs11165787	G/A	EUR	Shrine_2019	30804560	TGFBR3;BRDT	0.242148	19996	-0.260143	0.127448	0.0412337	1	Y	0.0945736	6450	-0.224194	0.298285	0.452286	1	Y	0.312815	12314	-0.250084	0.153058	0.102277	1	Y	0.244281	11497	-0.490785	0.118793	3.61e-05	0.00681413	Y	0.239263	8499	0.0610528	0.277531	0.825883	1	N
chr1	111194776	rs9970286	A/G	EUR	Shrine_2019	30804560	DENND2D	0.307436	19996	0.555661	0.115262	1.43e-06	0.000270159	Y	0.290775	6450	0.3749	0.187516	0.0455758	1	Y	0.31314	12314	0.622464	0.154967	5.9e-05	0.011152	Y	0.308385	11497	0.345234	0.108031	0.00139495	0.263645	Y	0.306154	8499	0.831602	0.249139	0.000844137	0.159542	Y
chr1	160236277	rs11591179	C/T	ME	Wyss_2018	30061609	DCAF8	0.660307	19996	0.127284	0.118243	0.28172	1	Y	0.868915	6450	-0.0733454	0.258355	0.776492	1	N	0.56184	12314	0.17034	0.143824	0.236269	1	Y	0.661085	11497	0.135274	0.110643	0.221472	1	Y	0.659254	8499	0.137475	0.256302	0.591695	1	Y
chr1	186144720	rs17531405	C/G	EUR	Shrine_2019	30804560	HMCN1	0.132076	19996	0.242881	0.1613	0.132125	1	Y	0.0331008	6450	0.605323	0.484456	0.211486	1	Y	0.18954	12314	0.154371	0.182981	0.398867	1	Y	0.12812	11497	0.369694	0.152816	0.0155545	1	Y	0.137428	8499	0.104325	0.343947	0.76165	1	Y
chr1	198929028	rs10919604	G/A	EUR	Shrine_2019	30804560	MIR181A1HG	0.405406	19996	-0.147612	0.109362	0.177094	1	Y	0.361473	6450	0.0800763	0.179418	0.655373	1	N	0.408072	12314	-0.28647	0.145825	0.049475	1	Y	0.412716	11497	-0.0151059	0.102005	0.882272	1	Y	0.395517	8499	-0.335786	0.238037	0.158349	1	Y
chr1	201915519	rs4309038	C/G	EUR	Shrine_2019	30804560	LMOD1	0.385152	19996	-0.0423387	0.111222	0.70345	1	N	0.243333	6450	-0.115899	0.202518	0.567125	1	N	0.446037	12314	-0.0242781	0.14301	0.865195	1	N	0.389667	11497	-0.0157642	0.103285	0.878691	1	N	0.379045	8499	-0.0843771	0.243529	0.728985	1	N
chr1	218348267	rs2799098	A/G	EUR	Shrine_2019	30804560	TGFB2	0.858072	19996	-0.244603	0.15393	0.112049	1	Y	0.94093	6450	-0.509031	0.365264	0.163439	1	Y	0.817525	12314	-0.172371	0.184995	0.351461	1	Y	0.857528	11497	0.0772308	0.142956	0.589029	1	N	0.858807	8499	-0.697687	0.336949	0.0383958	1	Y
chr1	218686726	rs993925	T/C	EUR	Wain_2017	28166213	MIR548F3	0.328916	19996	0.302962	0.113655	0.00768423	1	Y	0.325736	6450	0.199804	0.186321	0.283555	1	Y	0.324955	12314	0.329797	0.152115	0.0301529	1	Y	0.330304	11497	0.27102	0.106242	0.0107422	1	Y	0.327038	8499	0.343887	0.246599	0.163161	1	Y
chr1	219309876	rs75128958	A/G	EUR	Shrine_2019	30804560	LYPLAL1;LOC102723886	0.0541358	19996	-1.00335	0.23667	2.24e-05	0.00423541	Y	0.0131783	6450	-0.620596	0.750148	0.408069	1	Y	0.0793406	12314	-1.04792	0.263525	6.99e-05	0.0132143	Y	0.0507959	11497	-0.807304	0.228026	0.000399509	0.0755073	Y	0.058654	8499	-1.20508	0.493983	0.0147072	1	Y
chr1	219789746	rs4328080	A/G	EUR	Wain_2017	28166213	LOC102723886;RNU5F-1	0.511202	19996	0.0647498	0.109633	0.554785	1	Y	0.366357	6450	0.0383874	0.18008	0.831195	1	Y	0.59209	12314	0.129803	0.146389	0.37524	1	Y	0.501522	11497	-0.0773423	0.102504	0.450531	1	N	0.524297	8499	0.258007	0.237823	0.27798	1	Y
chr1	239687288	rs6688537	A/C	EUR	Wain_2017	28166213	CHRM3	0.556811	19996	-0.078222	0.107654	0.467466	1	Y	0.662093	6450	0.220628	0.181245	0.223494	1	N	0.503939	12314	-0.194212	0.142399	0.172612	1	Y	0.557667	11497	-0.0894175	0.101091	0.376412	1	Y	0.555654	8499	-0.0670866	0.232104	0.772553	1	Y
chr2	10278680	rs139215025	A/G	Afr	Wyss_2018	30061609	C2orf48;HPCAL1	0.00535107	19996	0.063963	0.72086	0.929295	1	N	0.0152713	6450	0.36151	0.693354	0.602093	1	N	NA	NA	NA	NA	NA	NA	NA	0.00591459	11497	0.715749	0.640311	0.263646	1	N	0.00458877	8499	-1.14851	1.69255	0.497414	1	Y
chr2	15766730	rs2544536	C/T	EUR	Shrine_2019	30804560	LINC01804;MYCNUT	0.539408	19996	0.118047	0.106498	0.267671	1	Y	0.543876	6450	0.173113	0.172647	0.316004	1	Y	0.529235	12314	0.107721	0.142781	0.450578	1	Y	0.544664	11497	0.150374	0.0999918	0.132616	1	Y	0.532298	8499	0.0763517	0.229661	0.739546	1	Y
chr2	18106357	rs55884799	C/T	EUR	Shrine_2019	30804560	KCNS3;RDH14	0.240648	19996	0.131969	0.126469	0.296723	1	Y	0.363798	6450	0.203376	0.17718	0.251029	1	Y	0.185764	12314	0.10765	0.184063	0.558646	1	Y	0.238323	11497	0.261141	0.119553	0.0289387	1	Y	0.243793	8499	-0.0603568	0.270309	0.823311	1	N
chr2	18127866	rs62126408	C/T	EUR	Wain_2017	28166213	KCNS3;RDH14	0.129476	19996	0.168116	0.159563	0.292063	1	Y	0.0848062	6450	0.547611	0.309559	0.0768932	1	Y	0.156732	12314	0.0455201	0.197009	0.817271	1	Y	0.127772	11497	0.24833	0.151102	0.100288	1	Y	0.13178	8499	0.0522148	0.340337	0.878067	1	Y
chr2	102309902	rs12470864	A/G	EUR	Shrine_2019	30804560	IL1RL2;IL1RL1	0.306211	19996	0.107518	0.117544	0.360346	1	N	0.166202	6450	0.0179072	0.233237	0.938801	1	N	0.377619	12314	0.154523	0.146228	0.290637	1	N	0.300513	11497	-0.107694	0.110357	0.329131	1	Y	0.313919	8499	0.394472	0.253559	0.119769	1	N
chr2	145040262	rs1406225	T/G	EUR	Shrine_2019	30804560	TEX41	0.317013	19996	-0.102073	0.114335	0.371985	1	Y	0.386667	6450	0.0350463	0.175524	0.841741	1	N	0.292147	12314	-0.166048	0.156211	0.287793	1	Y	0.309516	11497	-0.0868576	0.107133	0.417513	1	Y	0.327156	8499	-0.0942985	0.247363	0.703043	1	Y
chr2	156189920	rs72904209	C/T	ME	Wyss_2018	30061609	LINC01876	0.0871674	19996	-0.167459	0.191831	0.382691	1	Y	0.0270543	6450	0.577173	0.539626	0.284809	1	N	0.119945	12314	-0.243258	0.220723	0.27042	1	Y	0.0842394	11497	-0.255879	0.183177	0.162444	1	Y	0.0911284	8499	-0.0775811	0.404719	0.847984	1	Y
chr2	186665793	rs2084448	C/T	EUR	Shrine_2019	30804560	ITGAV	0.269829	19996	-0.0199043	0.120156	0.868429	1	Y	0.217132	6450	-0.143259	0.208196	0.491392	1	Y	0.300227	12314	0.0134975	0.155916	0.931014	1	N	0.263634	11497	-0.131482	0.112754	0.243574	1	Y	0.278209	8499	0.136153	0.259458	0.599752	1	N
chr2	200343969	rs985256	C/A	EUR	Shrine_2019	30804560	SPATS2L	0.611197	19996	-0.113311	0.12541	0.366247	1	Y	0.269302	6450	-0.246595	0.197868	0.21267	1	Y	0.775337	12314	-0.0503148	0.170836	0.768359	1	Y	0.604201	11497	-0.140283	0.117308	0.231754	1	Y	0.620661	8499	-0.0567612	0.271928	0.834654	1	Y
chr2	216750007	rs6435952	T/A	EUR	Shrine_2019	30804560	IGFBP5;TNP1	0.814888	19996	-0.220518	0.138092	0.110289	1	Y	0.733953	6450	0.0256559	0.194238	0.894917	1	N	0.857561	12314	-0.431001	0.205319	0.035801	1	Y	0.815213	11497	-0.195624	0.129059	0.129575	1	Y	0.814449	8499	-0.255741	0.299718	0.393508	1	Y
chr2	228637481	rs62201738	C/A	EUR	Shrine_2019	30804560	SPHKAP;PID1	0.0728646	19996	0.8975	0.202964	9.78e-06	0.00184855	Y	0.0730233	6450	0.446746	0.325902	0.170437	1	Y	0.0691083	12314	1.16451	0.280293	3.26e-05	0.00615796	Y	0.0762373	11497	0.658543	0.186116	0.000402634	0.0760978	Y	0.0683022	8499	1.25971	0.452278	0.00534861	1	Y
chr2	228637787	rs10498230	T/C	EUR	Wain_2017	28166213	SPHKAP;PID1	0.0710642	19996	0.90337	0.205521	1.11e-05	0.00208879	Y	0.0677519	6450	0.474192	0.337507	0.160026	1	Y	0.0691083	12314	1.15626	0.280459	3.74e-05	0.00707632	Y	0.0741063	11497	0.669141	0.188929	0.000397463	0.0751205	Y	0.0669491	8499	1.25418	0.456293	0.00598432	1	Y
chr2	238407919	rs61332075	C/G	EUR	Wain_2017	28166213	TRAF3IP1;ASB1	0.0814413	19996	-0.0145019	0.19547	0.940859	1	N	0.0203101	6450	0.21142	0.616418	0.731613	1	Y	0.115966	12314	-0.0923585	0.22104	0.676066	1	N	0.0782378	11497	0.237035	0.187536	0.20625	1	Y	0.0857748	8499	-0.289708	0.410018	0.479831	1	N
chr2	238955452	rs12477314	T/C	EUR	Wain_2017	28166213	LINC01940;HDAC4	0.148455	19996	0.10644	0.153077	0.486843	1	Y	0.0375194	6450	0.365677	0.453907	0.420462	1	Y	0.204198	12314	0.0837102	0.176742	0.635765	1	Y	0.149039	11497	0.171768	0.143804	0.2323	1	Y	0.147664	8499	0.0624865	0.329816	0.849733	1	Y
chr2	238959613	rs4308141	G/C	EUR	Shrine_2019	30804560	LINC01940;HDAC4	0.150655	19996	0.0818323	0.152488	0.59151	1	Y	0.0376744	6450	0.298903	0.453085	0.509442	1	Y	0.204239	12314	0.0711255	0.176742	0.68737	1	Y	0.152736	11497	0.159402	0.142933	0.264756	1	Y	0.147841	8499	0.0230143	0.329515	0.944319	1	Y
chr3	25479091	rs1529672	A/C	EUR	Wain_2017	28166213	RARB	0.185987	19996	0.654104	0.136019	1.52e-06	0.000286826	Y	0.207829	6450	0.398535	0.211595	0.0596349	1	Y	0.163716	12314	0.92257	0.191285	1.41e-06	0.000267257	Y	0.193659	11497	0.454031	0.125543	0.000298577	0.0564311	Y	0.175609	8499	0.906265	0.300557	0.00256739	0.485236	Y
chr3	29390074	rs28723417	G/A	ME	Wyss_2018	30061609	RBMS3	0.299685	19996	-0.17731	0.116547	0.128169	1	Y	0.34969	6450	0.151395	0.182445	0.406646	1	N	0.283174	12314	-0.327853	0.158031	0.0380221	1	Y	0.29686	11497	-0.136245	0.109597	0.213814	1	Y	0.303506	8499	-0.198933	0.250872	0.427796	1	Y
chr3	29428184	rs17666332	G/T	Eur	Wyss_2018	30061609	RBMS3	0.206791	19996	-0.255816	0.135078	0.0582459	1	Y	0.0697674	6450	0.0629323	0.341708	0.85388	1	N	0.282524	12314	-0.313776	0.158209	0.0473337	1	Y	0.202966	11497	-0.143872	0.126624	0.255866	1	Y	0.211966	8499	-0.374273	0.292143	0.200148	1	Y
chr3	55116650	rs1458979	G/A	EUR	Wain_2017	28166213	CACNA2D3;LINC02017	0.468869	19996	-0.275695	0.106897	0.00990646	1	Y	0.448062	6450	-0.262186	0.172391	0.128291	1	Y	0.500609	12314	-0.347467	0.142033	0.0144297	1	Y	0.457554	11497	-0.0783811	0.100821	0.436906	1	Y	0.484175	8499	-0.526277	0.229383	0.0217722	1	Y
chr3	55118292	rs12715478	G/A	EUR	Shrine_2019	30804560	CACNA2D3;LINC02017	0.40248	19996	-0.225938	0.108193	0.0367712	1	Y	0.428992	6450	-0.265129	0.172517	0.124335	1	Y	0.406245	12314	-0.253094	0.144343	0.0795304	1	Y	0.394668	11497	-0.15207	0.102023	0.13608	1	Y	0.413049	8499	-0.326651	0.232293	0.159665	1	Y
chr3	62400675	rs111793843	T/C	Afr	Wyss_2018	30061609	CADPS	0.00290058	19996	1.64619	0.982299	0.0937668	1	N	0.0075969	6450	1.96772	0.985979	0.0459668	1	N	NA	NA	NA	NA	NA	NA	NA	0.00321823	11497	1.03222	0.880766	0.241216	1	N	0.00247088	8499	2.46671	2.26886	0.276948	1	N
chr3	73813465	rs586936	A/G	EUR	Shrine_2019	30804560	LINC02005	0.425085	19996	-0.327408	0.107494	0.00232051	0.438577	Y	0.454419	6450	-0.185278	0.172112	0.281706	1	Y	0.414203	12314	-0.395671	0.145047	0.00637432	1	Y	0.423154	11497	-0.306849	0.10108	0.00239967	0.453538	Y	0.427697	8499	-0.362865	0.231312	0.116712	1	Y
chr3	99640524	rs80217917	C/T	ME	Wyss_2018	30061609	MIR548G	0.114223	19996	0.178879	0.166828	0.283612	1	Y	0.135891	6450	0.0761043	0.252405	0.763021	1	Y	0.10212	12314	0.166162	0.234596	0.478765	1	Y	0.11777	11497	0.137735	0.154123	0.371499	1	Y	0.109425	8499	0.24762	0.36797	0.500989	1	Y
chr3	128212497	rs2999090	A/G	EUR	Shrine_2019	30804560	EEFSEC	0.888328	19996	-0.848671	0.168284	4.58e-07	8.66e-05	Y	0.888837	6450	-0.165766	0.273149	0.543938	1	Y	0.882735	12314	-1.19515	0.221067	6.43e-08	1.22e-05	Y	0.890406	11497	-0.24059	0.15904	0.130339	1	Y	0.885516	8499	-1.61119	0.36041	7.81e-06	0.00147527	Y
chr3	128272684	rs2811415	G/A	EUR	Wain_2017	28166213	EEFSEC	0.79991	19996	-0.647839	0.135409	1.72e-06	0.000324285	Y	0.70186	6450	-0.349489	0.189626	0.0653233	1	Y	0.841156	12314	-0.899047	0.195524	4.26e-06	0.000805691	Y	0.804645	11497	-0.388799	0.128467	0.00247442	0.467666	Y	0.793505	8499	-0.974789	0.288236	0.000719843	0.13605	Y
chr3	165830741	rs1799807	C/T	EUR	Shrine_2019	30804560	BCHE	0.0140028	19996	-0.573153	0.452063	0.204848	1	Y	0.00379845	6450	0.124421	1.40357	0.929363	1	N	0.0200991	12314	-0.647339	0.50812	0.202667	1	Y	0.0137862	11497	-1.12652	0.427549	0.00841791	1	Y	0.0142958	8499	0.0697701	0.965364	0.942384	1	N
chr3	168998020	rs56341938	G/A	EUR	Wain_2017	28166213	LINC02082;MECOM	0.383977	19996	-0.115365	0.118346	0.329655	1	N	0.132481	6450	-0.255095	0.260505	0.327464	1	N	0.521723	12314	-0.0716742	0.143496	0.617438	1	N	0.374576	11497	-0.039106	0.111337	0.725409	1	N	0.396694	8499	-0.205408	0.254608	0.419804	1	N
chr4	7844513	rs28520091	T/C	EUR, ME	Wyss_2018	30061609	AFAP1	0.373225	19996	0.0588927	0.114746	0.607782	1	Y	0.184031	6450	-0.180077	0.223043	0.419456	1	N	0.477059	12314	0.134196	0.143382	0.349308	1	Y	0.369096	11497	0.0742768	0.107744	0.490583	1	Y	0.378809	8499	0.0378301	0.247313	0.878427	1	Y
chr4	7877300	rs62289340	T/C	EUR	Shrine_2019	30804560	AFAP1	0.34812	19996	0.0671848	0.11621	0.563173	1	Y	0.197054	6450	-0.0129705	0.216832	0.9523	1	N	0.443601	12314	0.0789403	0.144691	0.585355	1	Y	0.33848	11497	-0.00306084	0.110585	0.977919	1	N	0.36116	8499	0.157564	0.246239	0.52225	1	Y
chr4	74751319	rs62316310	A/G	EUR	Shrine_2019	30804560	BTC	0.254051	19996	0.41346	0.122606	0.000745548	0.140909	Y	0.261395	6450	0.295428	0.197388	0.134474	1	Y	0.261856	12314	0.483086	0.162205	0.00289911	0.547933	Y	0.252022	11497	0.250061	0.114819	0.0294161	1	Y	0.256795	8499	0.627354	0.26542	0.0180972	1	Y
chr4	78482798	rs11098196	T/G	EUR	Shrine_2019	30804560	FRAS1	0.435887	19996	0.0715074	0.111615	0.521741	1	N	0.24845	6450	0.224855	0.199938	0.260747	1	N	0.527855	12314	0.0355309	0.143791	0.80483	1	N	0.437766	11497	-0.0297624	0.104277	0.775325	1	Y	0.433345	8499	0.195358	0.242258	0.42001	1	N
chr4	88894544	rs13110699	G/T	EUR	Wain_2017	28166213	FAM13A	0.841443	19996	-0.570732	0.147029	0.000103699	0.0195991	Y	0.900775	6450	-0.145322	0.287783	0.613579	1	Y	0.825158	12314	-0.674217	0.187312	0.000318915	0.0602749	Y	0.832695	11497	-0.349411	0.135193	0.00975095	1	Y	0.853277	8499	-0.895402	0.326752	0.00613814	1	Y
chr4	88934344	rs2609279	C/T	EUR	Shrine_2019	30804560	FAM13A	0.765878	19996	-0.483423	0.126049	0.000125459	0.0237117	Y	0.756047	6450	-0.0860425	0.199279	0.66591	1	Y	0.782037	12314	-0.630507	0.173891	0.00028799	0.0544302	Y	0.75611	11497	-0.360073	0.116245	0.00195127	0.368791	Y	0.779092	8499	-0.658644	0.278956	0.0182206	1	Y
chr4	88947927	rs2869966	T/C	EUR	Shrine_2019	30804560	FAM13A	0.466268	19996	-0.669952	0.108758	7.27e-10	1.37e-07	Y	0.59969	6450	-0.31542	0.175337	0.0720295	1	Y	0.39382	12314	-0.819002	0.146698	2.37e-08	4.47e-06	Y	0.467209	11497	-0.389069	0.102225	0.000141236	0.0266937	Y	0.464996	8499	-1.05892	0.23431	6.2e-06	0.00117263	Y
chr4	88949813	rs2045517	T/C	EUR	Wain_2017	28166213	FAM13A	0.487397	19996	-0.679309	0.110128	6.9e-10	1.3e-07	Y	0.663101	6450	-0.324204	0.18239	0.0754807	1	Y	0.394185	12314	-0.811094	0.146648	3.19e-08	6.02e-06	Y	0.488301	11497	-0.42688	0.103328	3.61e-05	0.00681718	Y	0.486175	8499	-1.03315	0.237838	1.4e-05	0.00264515	Y
chr4	105212027	rs6533183	T/C	EUR	Shrine_2019	30804560	TET2-AS1	0.623525	19996	-0.331418	0.11061	0.00273309	0.516555	Y	0.654806	6450	-0.0369033	0.182753	0.839971	1	Y	0.626563	12314	-0.427847	0.14748	0.00371923	0.702934	Y	0.613464	11497	-0.0971578	0.103503	0.347887	1	Y	0.637134	8499	-0.656311	0.239695	0.00617939	1	Y
chr4	105897896	rs34712979	A/G	EUR	Wain_2017	28166213	NPNT	0.168884	19996	-0.648527	0.146607	9.71e-06	0.00183487	Y	0.0442636	6450	-0.412192	0.42779	0.335278	1	Y	0.244681	12314	-0.669027	0.165292	5.18e-05	0.0097817	Y	0.159259	11497	-0.674861	0.141754	1.93e-06	0.000364473	Y	0.181904	8499	-0.643259	0.304765	0.0348006	1	Y
chr4	144524627	rs138641402	T/A	EUR	Wain_2017	28166213	GYPA;HHIP-AS1	0.286207	19996	0.802466	0.124937	1.34e-10	2.53e-08	Y	0.0786047	6450	0.751838	0.322835	0.0198664	1	Y	0.393942	12314	0.812651	0.147022	3.25e-08	6.14e-06	Y	0.2819	11497	0.22631	0.118711	0.056598	1	Y	0.292034	8499	1.52222	0.265313	9.61e-09	1.82e-06	Y
chr4	144585304	rs13141641	C/T	EUR	Shrine_2019	30804560	GYPA;HHIP-AS1	0.296434	19996	0.757217	0.122556	6.47e-10	1.22e-07	Y	0.0965116	6450	0.813345	0.294358	0.00572533	1	Y	0.401088	12314	0.771129	0.146024	1.29e-07	2.43e-05	Y	0.29212	11497	0.179621	0.115995	0.121496	1	Y	0.302271	8499	1.49621	0.261519	1.06e-08	2e-06	Y
chr5	52891207	rs12522114	A/C	EUR	Shrine_2019	30804560	ITGA1	0.241698	19996	-0.196946	0.124529	0.113758	1	Y	0.191085	6450	0.131189	0.221149	0.553037	1	N	0.266688	12314	-0.229354	0.160631	0.15334	1	Y	0.237932	11497	-0.20214	0.117193	0.0845554	1	Y	0.246794	8499	-0.183928	0.267734	0.492095	1	Y
chr5	52899203	rs1551943	A/G	EUR	Wain_2017	28166213	ITGA1	0.168784	19996	-0.364996	0.144801	0.0117127	1	Y	0.0607752	6450	0.0633026	0.36561	0.86254	1	N	0.227952	12314	-0.403798	0.16945	0.0171725	1	Y	0.164478	11497	-0.199547	0.136675	0.144289	1	Y	0.174609	8499	-0.585033	0.31021	0.0593047	1	Y
chr5	95689442	rs987068	C/G	EUR	Shrine_2019	30804560	SPATA9	0.77558	19996	-0.325092	0.132842	0.0143964	1	Y	0.936977	6450	0.0316265	0.364302	0.930819	1	N	0.686373	12314	-0.393256	0.152996	0.0101593	1	Y	0.781987	11497	-0.301863	0.126122	0.0166925	1	Y	0.766914	8499	-0.363887	0.28227	0.197348	1	Y
chr5	95700996	rs153916	T/C	EUR	Wain_2017	28166213	SPATA9	0.555586	19996	-0.472294	0.10703	1.02e-05	0.00192909	Y	0.585039	6450	-0.38586	0.174612	0.0271182	1	Y	0.532605	12314	-0.514786	0.142658	0.000307925	0.0581978	Y	0.556536	11497	-0.35319	0.100452	0.00043807	0.0827953	Y	0.5543	8499	-0.630786	0.230976	0.00631502	1	Y
chr5	122074834	rs10059661	G/C	EUR	Shrine_2019	30804560	LOX	0.147705	19996	0.392042	0.150887	0.00937022	1	Y	0.0964341	6450	0.594422	0.292859	0.0423845	1	Y	0.173177	12314	0.40532	0.189519	0.0324617	1	Y	0.149039	11497	0.369629	0.140913	0.00871315	1	Y	0.1459	8499	0.445265	0.327641	0.174146	1	Y
chr5	129431691	rs17163397	G/A	EUR	Shrine_2019	30804560	MIR4460;ADAMTS19-AS1	0.120299	19996	0.270072	0.162864	0.0972636	1	Y	0.117209	6450	-0.10029	0.270907	0.711233	1	N	0.119904	12314	0.446618	0.217758	0.0402686	1	Y	0.122206	11497	0.121071	0.151954	0.42559	1	Y	0.11772	8499	0.482155	0.354427	0.173709	1	Y
chr5	132452642	rs7713065	C/A	EUR	Wain_2017	28166213	C5orf56	0.739748	19996	0.150152	0.121137	0.215154	1	Y	0.732946	6450	-0.0508472	0.194427	0.793689	1	N	0.752233	12314	0.249722	0.165693	0.131775	1	Y	0.735192	11497	0.284259	0.112829	0.0117565	1	Y	0.745911	8499	-0.0535361	0.264329	0.839498	1	N
chr5	148476959	rs7733410	A/G	EUR	Shrine_2019	30804560	HTR4	0.408732	19996	0.56087	0.108147	2.15e-07	4.06e-05	Y	0.331628	6450	0.318039	0.181817	0.0802516	1	Y	0.433937	12314	0.65937	0.142966	3.99e-06	0.000753478	Y	0.411673	11497	0.593789	0.101208	4.44e-09	8.39e-07	Y	0.404754	8499	0.532643	0.234322	0.0230186	1	Y
chr5	157383064	rs10515750	T/C	EUR	Wain_2017	28166213	LOC102724404	0.0710642	19996	-0.571601	0.206846	0.00572007	1	Y	0.0770543	6450	0.0713618	0.324749	0.82607	1	N	0.071301	12314	-1.01678	0.276617	0.000237145	0.0448204	Y	0.0698443	11497	-0.51172	0.194484	0.00850926	1	Y	0.0727144	8499	-0.655809	0.445335	0.140853	1	Y
chr5	157481309	rs11134766	T/C	EUR	Shrine_2019	30804560	ADAM19	0.0459842	19996	-0.866378	0.254647	0.000668281	0.126305	Y	0.0117054	6450	-0.199001	0.798791	0.803262	1	Y	0.066063	12314	-0.935066	0.285877	0.00107219	0.202643	Y	0.0452727	11497	-0.605009	0.239972	0.0116965	1	Y	0.0469467	8499	-1.20458	0.54679	0.0275951	1	Y
chr5	157493748	rs1990950	T/G	EUR	Wain_2017	28166213	ADAM19	0.368549	19996	0.441888	0.110411	6.28e-05	0.0118607	Y	0.295271	6450	0.310467	0.186455	0.0958918	1	Y	0.393861	12314	0.505171	0.144916	0.000490372	0.0926804	Y	0.370618	11497	0.365782	0.103759	0.00042303	0.0799528	Y	0.365749	8499	0.548364	0.237936	0.0211851	1	Y
chr5	157517191	rs11134789	A/C	EUR	Shrine_2019	30804560	ADAM19	0.419909	19996	-0.42959	0.110285	9.81e-05	0.0185398	Y	0.575039	6450	-0.457715	0.175009	0.00891299	1	Y	0.349683	12314	-0.428702	0.148645	0.00392572	0.741962	Y	0.419631	11497	-0.468062	0.103288	5.85e-06	0.00110634	Y	0.420285	8499	-0.386186	0.238737	0.105744	1	Y
chr5	171474459	rs10059996	G/T	EUR	Shrine_2019	30804560	FGF18;SMIM23	0.503926	19996	0.319964	0.113117	0.00467501	0.883576	Y	0.275581	6450	0.441284	0.194639	0.0233785	1	Y	0.629243	12314	0.242577	0.148339	0.101988	1	Y	0.490563	11497	0.1721	0.105366	0.102397	1	Y	0.522003	8499	0.532096	0.246782	0.0310725	1	Y
chr5	180171771	rs79898473	C/T	EUR	Shrine_2019	30804560	RASGEF1C	0.263778	19996	0.193781	0.122039	0.112319	1	Y	0.146667	6450	0.185754	0.244245	0.446941	1	Y	0.326783	12314	0.191195	0.150661	0.204428	1	Y	0.263764	11497	0.212754	0.115108	0.0645596	1	Y	0.263796	8499	0.167656	0.261545	0.521509	1	Y
chr6	6741699	rs1294417	C/T	EUR	Shrine_2019	30804560	LY86;RREB1	0.469244	19996	0.144867	0.108356	0.18124	1	Y	0.356589	6450	-0.391317	0.180393	0.0300642	1	N	0.543162	12314	0.385491	0.143027	0.00703378	1	Y	0.462686	11497	0.0924231	0.101547	0.362742	1	Y	0.478115	8499	0.207771	0.234223	0.375045	1	Y
chr6	6742916	rs1294421	G/T	Mixed	Jackson_2018	30175238	LY86;RREB1	0.644004	19996	0.323828	0.112953	0.00414468	0.783344	Y	0.739457	6450	0.0176703	0.196088	0.928197	1	Y	0.617712	12314	0.468918	0.146988	0.0014218	0.26872	Y	0.635688	11497	0.127673	0.106114	0.22891	1	Y	0.655254	8499	0.574057	0.243431	0.0183643	1	Y
chr6	7562999	rs2076295	G/T	EUR	Shrine_2019	30804560	DSP	0.464918	19996	0.49861	0.105914	2.51e-06	0.000473516	Y	0.50186	6450	-0.0701793	0.172641	0.684373	1	N	0.448067	12314	0.798429	0.142186	1.96e-08	3.71e-06	Y	0.46373	11497	0.347479	0.0987089	0.000431158	0.0814888	Y	0.466525	8499	0.70496	0.230571	0.00223228	0.421901	Y
chr6	22017314	rs13198081	C/G	EUR	Shrine_2019	30804560	CASC15	0.34817	19996	0.208046	0.111887	0.0629659	1	Y	0.334186	6450	0.0524054	0.183055	0.774662	1	Y	0.371934	12314	0.313516	0.146706	0.0325948	1	Y	0.342263	11497	0.23387	0.105034	0.0259729	1	Y	0.35616	8499	0.165296	0.241332	0.493387	1	Y
chr6	22017509	rs1928168	C/T	Eur	Wyss_2018	30061609	CASC15	0.354746	19996	-0.216155	0.11801	0.067001	1	Y	0.146279	6450	0.0866424	0.25047	0.729403	1	N	0.473932	12314	-0.259145	0.143184	0.070315	1	Y	0.342568	11497	-0.235814	0.111233	0.0340057	1	Y	0.37122	8499	-0.172402	0.253388	0.496259	1	Y
chr6	22021144	rs9350408	T/C	ME	Wyss_2018	30061609	CASC15	0.506101	19996	-0.236097	0.106083	0.0260414	1	Y	0.474729	6450	-0.109809	0.173068	0.525766	1	Y	0.528301	12314	-0.263357	0.142276	0.0641657	1	Y	0.500478	11497	-0.251293	0.0992002	0.011303	1	Y	0.513708	8499	-0.210871	0.230112	0.359464	1	Y
chr6	31600692	rs2857595	A/G	EUR	Wain_2017	28166213	NCR3;AIF1	0.274055	19996	-0.163001	0.124403	0.190107	1	Y	0.419457	6450	-0.0898541	0.176157	0.609996	1	Y	0.18816	12314	-0.304771	0.185122	0.0996961	1	Y	0.281378	11497	-0.170805	0.115757	0.140063	1	Y	0.264149	8499	-0.120927	0.271661	0.65622	1	Y
chr6	32183666	rs2070600	T/C	EUR	Shrine_2019	30804560	AGER	0.0370824	19996	1.95542	0.288454	1.21e-11	2.29e-09	Y	0.01	6450	0.74224	0.874051	0.395772	1	Y	0.0445428	12314	2.35219	0.347619	1.32e-11	2.49e-09	Y	0.0404888	11497	1.08205	0.262288	3.7e-05	0.00699407	Y	0.0324744	8499	3.25347	0.652194	6.08e-07	0.000115006	Y
chr6	45562734	rs12202314	C/T	EUR	Shrine_2019	30804560	RUNX2;CLIC5	0.402856	19996	0.172748	0.110798	0.118968	1	Y	0.563876	6450	0.132889	0.174395	0.446057	1	Y	0.32524	12314	0.20544	0.151118	0.173998	1	Y	0.407889	11497	0.192174	0.103595	0.0635874	1	Y	0.396047	8499	0.130994	0.240267	0.585615	1	Y
chr6	67153889	rs9351637	C/T	Eur	Wyss_2018	30061609	SLC25A51P1;LOC102723883	0.404056	19996	0.245991	0.107687	0.0223537	1	N	0.405039	6450	0.288492	0.176719	0.102576	1	N	0.393942	12314	0.256063	0.144464	0.0763098	1	N	0.409411	11497	-0.00765623	0.100722	0.939408	1	Y	0.396811	8499	0.555347	0.233468	0.0173743	1	N
chr6	72954091	rs13206405	A/C	EUR	Shrine_2019	30804560	KCNQ5	0.168184	19996	0.134402	0.142763	0.346483	1	Y	0.119845	6450	0.734463	0.268185	0.00616937	1	Y	0.189987	12314	-0.0625147	0.181959	0.731174	1	N	0.168218	11497	0.0888153	0.134086	0.50773	1	Y	0.168137	8499	0.231877	0.307894	0.451385	1	Y
chr6	72960372	rs141651520	A/ATTCTAT	EUR	Wain_2017	28166213	KCNQ5	0.169409	19996	0.14863	0.142489	0.296905	1	Y	0.119845	6450	0.726832	0.268502	0.00678972	1	Y	0.191895	12314	-0.0298951	0.181342	0.869058	1	N	0.169218	11497	0.0540125	0.133912	0.686695	1	Y	0.169667	8499	0.309311	0.307034	0.313734	1	Y
chr6	108946847	rs2798641	T/C	EUR	Shrine_2019	30804560	ARMC2	0.148905	19996	-0.481229	0.151799	0.00152344	0.287929	Y	0.0544961	6450	-0.525443	0.38293	0.170011	1	Y	0.186942	12314	-0.47485	0.182429	0.00924313	1	Y	0.15017	11497	-0.335644	0.14225	0.0182978	1	Y	0.147194	8499	-0.670963	0.328238	0.0409403	1	Y
chr6	108949453	rs2768551	A/G	EUR	Wain_2017	28166213	ARMC2	0.181536	19996	-0.317345	0.137791	0.0212741	1	Y	0.146357	6450	0.023431	0.242553	0.923043	1	N	0.190515	12314	-0.458781	0.181436	0.0114517	1	Y	0.184526	11497	-0.286112	0.128714	0.0262258	1	Y	0.177491	8499	-0.368743	0.299293	0.217932	1	Y
chr6	142367832	rs17280293	G/A	EUR	Shrine_2019	30804560	ADGRG6	0.0213543	19996	1.77145	0.36648	1.34e-06	0.000253302	Y	0.00651163	6450	2.4371	1.06352	0.0219325	1	Y	0.0280169	12314	1.64676	0.430262	0.00012953	0.0244812	Y	0.0221362	11497	1.14027	0.335954	0.000688464	0.13012	Y	0.0202965	8499	2.61892	0.817142	0.00135075	0.255292	Y
chr6	142424746	rs7753012	G/T	EUR	Shrine_2019	30804560	ADGRG6	0.509352	19996	0.391262	0.124845	0.00172453	0.325936	Y	0.863256	6450	0.213885	0.26173	0.413817	1	Y	0.314033	12314	0.472549	0.15376	0.0021172	0.400151	Y	0.525702	11497	0.349029	0.116709	0.00278446	0.526262	Y	0.487234	8499	0.458092	0.271002	0.0909576	1	Y
chr6	142517036	rs148274477	T/C	EUR	Wain_2017	28166213	ADGRG6;LOC153910	0.02498	19996	1.42466	0.339374	2.69e-05	0.00509161	Y	0.0166667	6450	0.411347	0.672167	0.540556	1	Y	0.0281793	12314	1.64695	0.429111	0.000124017	0.0234391	Y	0.0264417	11497	0.77251	0.30818	0.0121869	1	Y	0.0230027	8499	2.34371	0.767839	0.00227058	0.429139	Y
chr7	7216859	rs4318980	A/G	EUR	Shrine_2019	30804560	C1GALT1	0.519054	19996	-0.0227266	0.11077	0.837439	1	Y	0.674031	6450	-0.0577138	0.184254	0.754106	1	Y	0.414325	12314	-0.0347239	0.144867	0.810566	1	Y	0.531008	11497	0.0272983	0.104986	0.794849	1	N	0.502883	8499	-0.0793358	0.236129	0.736882	1	Y
chr7	7246814	rs10246303	T/A	EUR	Wain_2017	28166213	C1GALT1	0.568914	19996	-0.00127826	0.116948	0.991279	1	Y	0.816822	6450	-0.156856	0.226208	0.48805	1	Y	0.41871	12314	0.00640021	0.144534	0.96468	1	N	0.582761	11497	0.0904539	0.110525	0.413126	1	N	0.550182	8499	-0.115564	0.250197	0.644158	1	Y
chr7	15832699	rs4721457	C/T	EUR	Shrine_2019	30804560	MEOX2-AS1;ISPD	0.138578	19996	-0.215559	0.153516	0.160274	1	Y	0.137829	6450	0.0675832	0.25052	0.787336	1	N	0.141424	12314	-0.317835	0.204266	0.119713	1	Y	0.136601	11497	-0.00271396	0.143988	0.984962	1	Y	0.141252	8499	-0.484769	0.331513	0.143661	1	Y
chr7	100038344	rs72615157	A/G	EUR	Wain_2017	28166213	ZKSCAN1	0.141328	19996	0.176337	0.155847	0.257855	1	Y	0.0372093	6450	0.625438	0.463611	0.177318	1	Y	0.17878	12314	0.138729	0.183838	0.450474	1	Y	0.14843	11497	0.0910707	0.143651	0.526098	1	Y	0.131721	8499	0.266233	0.345093	0.440422	1	Y
chr7	100095370	rs2261360	T/G	EUR	Shrine_2019	30804560	MCM7	0.208142	19996	0.100893	0.133466	0.44968	1	Y	0.0966667	6450	0.117624	0.29281	0.687899	1	Y	0.250568	12314	0.137824	0.16393	0.400489	1	Y	0.215448	11497	-0.0370339	0.123986	0.765174	1	N	0.198259	8499	0.270569	0.292067	0.354242	1	Y
chr7	116791373	rs193686	T/C	EUR	Shrine_2019	30804560	MET	0.670759	19996	-0.0630906	0.11344	0.578103	1	Y	0.617364	6450	0.00683534	0.176828	0.969165	1	N	0.686454	12314	-0.13149	0.153385	0.391304	1	Y	0.677133	11497	-0.131376	0.106414	0.216989	1	Y	0.662137	8499	0.0259097	0.245046	0.915793	1	N
chr7	146954317	rs1404154	C/T	Eur	Wyss_2018	30061609	CNTNAP2	0.00270054	19996	0.427977	1.0561	0.685299	1	Y	0.00209302	6450	0.304609	1.89112	0.872035	1	Y	NA	NA	NA	NA	NA	NA	NA	0.00439245	11497	0.379902	0.778556	0.62558	1	Y	NA	NA	NA	NA	NA	NA	NA
chr8	9161080	rs330939	G/T	EUR	Shrine_2019	30804560	PPP1R3B;LOC101929128	0.367248	19996	-0.0263321	0.112147	0.814364	1	Y	0.265659	6450	0.20683	0.193717	0.285661	1	N	0.394754	12314	-0.197287	0.146017	0.176656	1	Y	0.380143	11497	-0.117743	0.104757	0.261028	1	Y	0.349806	8499	0.0506798	0.243774	0.83531	1	N
chr9	4120648	rs1570203	A/G	EUR	Shrine_2019	30804560	GLIS3	0.565588	19996	0.123103	0.107203	0.250838	1	Y	0.606899	6450	0.100988	0.175453	0.564898	1	Y	0.525743	12314	0.199676	0.141748	0.158933	1	Y	0.57528	11497	0.127696	0.10107	0.206431	1	Y	0.552477	8499	0.109753	0.229896	0.633074	1	Y
chr9	23587029	rs1107677	T/C	EUR	Shrine_2019	30804560	LOC101929563	0.453466	19996	0.265901	0.107534	0.0134088	1	Y	0.426202	6450	0.238479	0.174627	0.172048	1	Y	0.485301	12314	0.240472	0.142605	0.0917419	1	Y	0.446595	11497	0.216829	0.101323	0.0323567	1	Y	0.46276	8499	0.309693	0.230779	0.179613	1	Y
chr9	23588585	rs10965947	T/C	ME	Wyss_2018	30061609	LOC101929563	0.378551	19996	0.270868	0.112794	0.0163309	1	Y	0.255814	6450	0.326365	0.200805	0.104103	1	Y	0.456026	12314	0.239682	0.143506	0.094883	1	Y	0.371271	11497	0.181165	0.106544	0.089061	1	Y	0.388399	8499	0.367236	0.241344	0.128102	1	Y
chr9	95442510	rs16909859	A/G	EUR	Wain_2017	28166213	PTCH1	0.14908	19996	-0.225371	0.154857	0.145572	1	Y	0.289845	6450	0.0590011	0.190443	0.756706	1	N	0.0755644	12314	-0.541441	0.26852	0.0437593	1	Y	0.151648	11497	-0.0490587	0.144222	0.733736	1	Y	0.145605	8499	-0.472157	0.338002	0.162442	1	Y
chr9	95504573	rs28446321	A/T	EUR	Shrine_2019	30804560	PTCH1	0.12705	19996	-0.418103	0.161426	0.00959573	1	Y	0.207519	6450	-0.247756	0.213265	0.245345	1	Y	0.0887608	12314	-0.573042	0.24999	0.021891	1	Y	0.128077	11497	-0.0352637	0.150421	0.814648	1	Y	0.125662	8499	-0.993072	0.351747	0.00475389	0.898485	Y
chr9	96116599	rs72743974	G/A	EUR	Shrine_2019	30804560	LOC158434	0.169259	19996	0.0108857	0.141829	0.93882	1	Y	0.163876	6450	0.137923	0.234396	0.556253	1	Y	0.165381	12314	-0.0671178	0.191004	0.725293	1	N	0.174524	11497	0.00320712	0.131252	0.980506	1	Y	0.162137	8499	0.0152255	0.31211	0.961093	1	Y
chr9	98870572	rs57649467	A/G	EUR	Shrine_2019	30804560	GALNT12;COL15A1	0.390903	19996	0.156661	0.107478	0.144946	1	Y	0.39155	6450	0.246934	0.1758	0.160132	1	Y	0.387364	12314	0.101844	0.1442	0.48002	1	Y	0.389754	11497	-0.0736001	0.100795	0.465272	1	N	0.392458	8499	0.452279	0.232158	0.0513969	1	Y
chr9	106734349	rs2451951	C/T	ME	Wyss_2018	30061609	LINC01505;ZNF462	0.629651	19996	-0.501554	0.118145	2.18e-05	0.0041271	Y	0.883566	6450	-0.399074	0.275059	0.146816	1	Y	0.504954	12314	-0.597052	0.142024	2.62e-05	0.00495893	Y	0.633817	11497	-0.171934	0.110922	0.121131	1	Y	0.624015	8499	-0.947274	0.254775	0.000200741	0.03794	Y
chr9	116471779	rs10983184	T/C	EUR	Shrine_2019	30804560	ASTN2	0.550935	19996	0.127294	0.110561	0.249591	1	Y	0.364961	6450	-0.125321	0.179441	0.484931	1	N	0.648936	12314	0.355642	0.14946	0.0173356	1	Y	0.54997	11497	0.065267	0.103867	0.529762	1	Y	0.552241	8499	0.236481	0.238173	0.320761	1	Y
chr9	116639371	rs803923	A/G	EUR	Wain_2017	28166213	ASTN2	0.488073	19996	-0.290887	0.108032	0.00708958	1	Y	0.358915	6450	0.0441936	0.179681	0.805716	1	N	0.533986	12314	-0.487167	0.141859	0.000594413	0.112344	Y	0.490128	11497	-0.222536	0.10161	0.0285179	1	Y	0.485292	8499	-0.365845	0.232584	0.115727	1	Y
chr10	12236022	rs7090277	A/T	EUR	Wain_2017	28166213	CDC123	0.421959	19996	0.404978	0.111958	0.000297767	0.0562779	Y	0.218527	6450	0.427435	0.211125	0.0429131	1	Y	0.531712	12314	0.408977	0.141457	0.00383797	0.725377	Y	0.418457	11497	0.335274	0.105627	0.00150289	0.284047	Y	0.426697	8499	0.506993	0.239891	0.0345637	1	Y
chr10	29978881	rs3847402	A/G	EUR	Wain_2017	28166213	SVIL;JCAD	0.546684	19996	-0.275116	0.112716	0.0146554	1	Y	0.76062	6450	-0.262585	0.20351	0.196955	1	Y	0.417939	12314	-0.267713	0.143438	0.061985	1	Y	0.556232	11497	-0.188475	0.106603	0.0770593	1	Y	0.533769	8499	-0.386817	0.24081	0.108204	1	Y
chr10	34191654	rs1274475	A/G	EUR	Shrine_2019	30804560	PARD3	0.272129	19996	0.0739335	0.126024	0.55743	1	Y	0.0995349	6450	-0.20282	0.293425	0.489431	1	N	0.373802	12314	0.107127	0.148336	0.470178	1	Y	0.26059	11497	0.268967	0.119101	0.0239262	1	Y	0.28774	8499	-0.182765	0.26946	0.497603	1	N
chr10	63156304	rs7897470	T/G	ME	Wyss_2018	30061609	NRBF2;JMJD1C	0.793234	19996	-0.075545	0.132154	0.567563	1	Y	0.778062	6450	-0.100787	0.208785	0.629287	1	Y	0.816672	12314	-0.172021	0.18436	0.350785	1	Y	0.78564	11497	0.0164163	0.123004	0.893829	1	N	0.803506	8499	-0.196354	0.288283	0.495799	1	Y
chr10	79946568	rs721917	G/A	EUR	Shrine_2019	30804560	SFTPD	0.425135	19996	-0.257873	0.108042	0.0169966	1	Y	0.412093	6450	-0.259691	0.176121	0.140345	1	Y	0.422893	12314	-0.233155	0.144707	0.107132	1	Y	0.428938	11497	-0.400982	0.102157	8.67e-05	0.0163812	Y	0.419991	8499	-0.0492619	0.23081	0.830991	1	Y
chr10	122514155	rs2293871	T/C	ME	Wyss_2018	30061609	HTRA1	0.17401	19996	-0.0238824	0.141139	0.86563	1	N	0.139225	6450	0.174095	0.250611	0.487255	1	Y	0.18146	12314	-0.0477829	0.185538	0.796765	1	N	0.178655	11497	0.0518958	0.131021	0.692041	1	Y	0.167726	8499	-0.0985371	0.309337	0.750073	1	N
chr10	122538121	rs4279944	T/C	EUR	Shrine_2019	30804560	HTRA1;DMBT1	0.181661	19996	-0.097148	0.138459	0.482905	1	N	0.216899	6450	-0.12438	0.20967	0.553036	1	N	0.160224	12314	-0.0905322	0.195107	0.642638	1	N	0.186179	11497	0.0884984	0.128029	0.489415	1	Y	0.17555	8499	-0.325106	0.305204	0.286781	1	N
chr11	35287441	rs10836366	C/T	EUR	Shrine_2019	30804560	SLC1A2	0.254651	19996	-0.140955	0.122089	0.248286	1	Y	0.270078	6450	-0.0328319	0.193881	0.865529	1	Y	0.248376	12314	-0.240944	0.165493	0.145416	1	Y	0.250979	11497	-0.10525	0.115599	0.362571	1	Y	0.259619	8499	-0.162905	0.260315	0.531446	1	Y
chr11	73325134	rs2027761	T/C	EUR	Shrine_2019	30804560	ARHGEF17	0.176835	19996	0.355094	0.144362	0.0139033	1	Y	0.326279	6450	0.169969	0.184833	0.35779	1	Y	0.106302	12314	0.518963	0.230584	0.0244081	1	Y	0.174002	11497	0.136283	0.135429	0.31427	1	Y	0.180668	8499	0.640658	0.311855	0.0399423	1	Y
chr11	86737797	rs11234768	C/T	EUR	Shrine_2019	30804560	ME3;PRSS23	0.105146	19996	-0.372984	0.176852	0.0349433	1	Y	0.0283721	6450	0.170366	0.524873	0.745495	1	N	0.150073	12314	-0.454734	0.20026	0.0231638	1	Y	0.101026	11497	-0.134886	0.168077	0.422251	1	Y	0.110719	8499	-0.675636	0.3759	0.0722754	1	Y
chr11	126139605	rs541601	C/T	EUR	Shrine_2019	30804560	CDON;RPUSD4	0.734247	19996	-0.0737113	0.123225	0.549718	1	N	0.611705	6450	-0.300369	0.177427	0.0904718	1	N	0.807577	12314	0.00597026	0.18086	0.973666	1	Y	0.72719	11497	-0.0491955	0.114249	0.666759	1	N	0.743793	8499	-0.107891	0.270449	0.689942	1	N
chr12	19655978	rs10841302	C/G	EUR	Shrine_2019	30804560	AEBP2;LINC02398	0.612572	19996	0.0406168	0.112378	0.717779	1	Y	0.776512	6450	0.00149036	0.206843	0.994251	1	Y	0.548725	12314	0.0680568	0.142675	0.633359	1	Y	0.608724	11497	0.0690632	0.105921	0.514384	1	Y	0.617779	8499	0.0186023	0.241278	0.938545	1	Y
chr12	57133500	rs11172113	C/T	EUR	Shrine_2019	30804560	LRP1	0.406881	19996	0.470263	0.108707	1.52e-05	0.00287025	Y	0.429147	6450	0.3697	0.174889	0.0345231	1	Y	0.398205	12314	0.550515	0.146125	0.000164943	0.0311742	Y	0.402018	11497	0.378287	0.102339	0.000218679	0.0413303	Y	0.41346	8499	0.576062	0.23361	0.0136663	1	Y
chr12	64681552	rs1244869	G/T	EUR	Shrine_2019	30804560	RASSF3	0.309187	19996	-0.0447198	0.116523	0.701137	1	Y	0.225659	6450	-0.0311656	0.208274	0.881051	1	Y	0.35886	12314	-0.0197897	0.149189	0.894472	1	Y	0.300774	11497	-0.0799009	0.109869	0.467079	1	Y	0.320567	8499	-0.0179161	0.249822	0.942828	1	Y
chr12	95160995	rs113745635	T/C	EUR	Wain_2017	28166213	FGD6	0.197565	19996	-0.22207	0.133584	0.096434	1	Y	0.187287	6450	-0.0611212	0.221734	0.782816	1	Y	0.208584	12314	-0.236836	0.175577	0.177368	1	Y	0.19392	11497	-0.142071	0.126354	0.260847	1	Y	0.202494	8499	-0.312959	0.285277	0.272627	1	Y
chr12	95848331	rs7970544	G/T	EUR	Shrine_2019	30804560	LOC105369921	0.847444	19996	-0.588311	0.149442	8.26e-05	0.0156117	Y	0.932558	6450	-0.621952	0.342469	0.0693581	1	Y	0.799375	12314	-0.611921	0.177514	0.000566485	0.107066	Y	0.848134	11497	-0.315968	0.140557	0.0245778	1	Y	0.846511	8499	-0.959404	0.321646	0.00285624	0.53983	Y
chr12	95861926	rs12820313	C/T	EUR	Wain_2017	28166213	SNRPF	0.782532	19996	-0.414903	0.130294	0.00145078	0.274197	Y	0.832868	6450	-0.141969	0.229696	0.536528	1	Y	0.78025	12314	-0.523583	0.171597	0.00227906	0.430742	Y	0.769027	11497	-0.316903	0.120579	0.00858415	1	Y	0.8008	8499	-0.575083	0.286589	0.0447874	1	Y
chr13	44246472	rs9533803	T/C	EUR	Shrine_2019	30804560	MIR8079;SERP2	0.176535	19996	-0.13873	0.141707	0.327585	1	Y	0.0811628	6450	0.117543	0.314942	0.708983	1	N	0.210208	12314	-0.138308	0.174223	0.427282	1	Y	0.182178	11497	-0.164316	0.131663	0.21203	1	Y	0.168902	8499	-0.0982643	0.309925	0.751199	1	Y
chr13	99013258	rs11620380	A/C	EUR	Shrine_2019	30804560	DOCK9	0.0846919	19996	-0.356772	0.191252	0.0621177	1	Y	0.0350388	6450	-0.266838	0.470202	0.570377	1	Y	0.112961	12314	-0.354263	0.223369	0.11274	1	Y	0.0836305	11497	-0.152734	0.180033	0.396235	1	Y	0.0861278	8499	-0.616538	0.411057	0.133644	1	Y
chr13	109266145	rs9634470	C/T	EUR	Shrine_2019	30804560	MYO16;LINC00399	0.229196	19996	0.0442984	0.126893	0.727014	1	Y	0.189535	6450	0.135289	0.223467	0.544906	1	Y	0.252274	12314	0.00414278	0.163675	0.979807	1	Y	0.22732	11497	0.0150662	0.119264	0.899473	1	Y	0.231733	8499	0.0936929	0.273296	0.731729	1	Y
chr14	22960520	rs1951121	G/T	EUR	Shrine_2019	30804560	HAUS4;AJUBA	0.421659	19996	-0.0986562	0.10766	0.359476	1	Y	0.487752	6450	-0.226373	0.173137	0.191051	1	Y	0.397921	12314	-0.0948324	0.144344	0.511188	1	Y	0.416239	11497	-0.0513156	0.100845	0.610854	1	Y	0.428992	8499	-0.181008	0.232967	0.437177	1	Y
chr14	53879292	rs74053129	A/G	EUR	Shrine_2019	30804560	LOC101927620;MIR5580	0.0817413	19996	0.306793	0.195849	0.117237	1	Y	0.0302326	6450	0.653569	0.502454	0.193343	1	Y	0.0992366	12314	0.142203	0.238	0.550179	1	Y	0.0865443	11497	0.406364	0.178992	0.0231902	1	Y	0.0752441	8499	0.16491	0.438907	0.707119	1	Y
chr14	53944201	rs4444235	C/T	ME	Wyss_2018	30061609	LOC101927620;MIR5580	0.429636	19996	-0.0168627	0.107709	0.875593	1	Y	0.337442	6450	-0.148322	0.1812	0.41304	1	Y	0.472186	12314	0.0549644	0.142457	0.699622	1	N	0.437288	11497	-0.159997	0.100775	0.112363	1	Y	0.419285	8499	0.172398	0.233407	0.460141	1	N
chr14	83843320	rs1698268	T/A	EUR	Wain_2017	28166213	LINC02301;SNORD3P3	0.40118	19996	-0.0705218	0.113268	0.533541	1	Y	0.589845	6450	-0.00648195	0.178	0.970951	1	Y	0.302826	12314	-0.100666	0.155923	0.518528	1	Y	0.405106	11497	0.110965	0.105694	0.29378	1	N	0.39587	8499	-0.336773	0.246365	0.171635	1	Y
chr14	83872087	rs1756281	G/A	EUR	Shrine_2019	30804560	LINC02301;SNORD3P3	0.419484	19996	-0.0214312	0.113079	0.849682	1	Y	0.630775	6450	0.08222	0.179605	0.647109	1	N	0.308389	12314	-0.0598846	0.154638	0.698565	1	Y	0.424328	11497	0.117173	0.105669	0.267488	1	N	0.412931	8499	-0.228831	0.245471	0.351227	1	Y
chr15	41527518	rs1200345	T/C	EUR	Jackson_2018	30175238	RPAP1	0.552886	19996	0.154314	0.106912	0.148912	1	Y	0.638372	6450	-0.0218303	0.177418	0.902072	1	N	0.515714	12314	0.218624	0.14193	0.123472	1	Y	0.549926	11497	0.0498411	0.100206	0.618918	1	Y	0.556889	8499	0.298789	0.231057	0.195963	1	Y
chr15	41548040	rs2012453	G/A	EUR	Shrine_2019	30804560	RPAP1;TYRO3	0.556936	19996	-0.253416	0.106837	0.0176929	1	Y	0.503488	6450	-0.232469	0.171382	0.17496	1	Y	0.577351	12314	-0.262408	0.143302	0.0670764	1	Y	0.561494	11497	-0.042863	0.100824	0.670743	1	Y	0.550771	8499	-0.543648	0.228864	0.0175292	1	Y
chr15	41661013	rs56383987	T/C	EUR	Shrine_2019	30804560	MGA	0.035032	19996	-0.0536782	0.290037	0.853171	1	Y	0.0102326	6450	-0.0797697	0.863789	0.926421	1	Y	0.0496183	12314	-0.111482	0.327923	0.733883	1	Y	0.0339219	11497	0.0161647	0.274536	0.953048	1	N	0.0365337	8499	-0.17082	0.61864	0.782455	1	Y
chr15	41685492	rs72724130	T/A	EUR	Wain_2017	28166213	MGA	0.0356321	19996	-0.00988427	0.287553	0.972579	1	Y	0.0103101	6450	-0.0171133	0.860713	0.984137	1	Y	0.0505116	12314	-0.0876699	0.324957	0.787322	1	Y	0.0345307	11497	0.0611578	0.271953	0.82207	1	N	0.037122	8499	-0.12927	0.614039	0.833259	1	Y
chr15	49413948	rs35251997	T/A	EUR	Shrine_2019	30804560	FAM227B	0.0663133	19996	0.375903	0.2131	0.0777357	1	Y	0.0464341	6450	-0.278454	0.407633	0.494545	1	N	0.0714634	12314	0.538469	0.27595	0.0510176	1	Y	0.0678003	11497	0.0740421	0.198176	0.708688	1	Y	0.0643017	8499	0.834398	0.465386	0.0729863	1	Y
chr15	50263484	rs180930492	T/C	Afr	Wyss_2018	30061609	HDC	0.00177535	19996	-0.709013	1.26288	0.574508	1	Y	0.0051938	6450	-0.75109	1.20047	0.531536	1	Y	NA	NA	NA	NA	NA	NA	NA	0.00178307	11497	-1.17825	1.17904	0.317637	1	Y	0.00176491	8499	0.276873	2.74403	0.91963	1	N
chr15	63574678	rs62012772	C/T	EUR	Shrine_2019	30804560	USP3	0.127701	19996	0.0410537	0.162849	0.800966	1	Y	0.0307752	6450	0.399778	0.503421	0.427124	1	Y	0.185927	12314	-0.00437035	0.182756	0.980922	1	N	0.12338	11497	0.0904824	0.154596	0.558357	1	Y	0.133545	8499	-0.00836772	0.346402	0.980728	1	N
chr15	71320175	rs1441358	G/T	EUR	Shrine_2019	30804560	THSD4	0.394804	19996	-0.613205	0.110313	2.72e-08	5.13e-06	Y	0.52907	6450	-0.681097	0.172951	8.21e-05	0.0155226	Y	0.334213	12314	-0.690976	0.1504	4.34e-06	0.000820775	Y	0.394538	11497	-0.407447	0.103867	8.75e-05	0.0165436	Y	0.395164	8499	-0.908644	0.236964	0.000125808	0.0237776	Y
chr15	71336031	rs10851839	A/T	EUR	Wain_2017	28166213	THSD4	0.589943	19996	0.640117	0.110861	7.74e-09	1.46e-06	Y	0.417984	6450	0.682078	0.175262	9.95e-05	0.0188092	Y	0.669319	12314	0.72769	0.150644	1.36e-06	0.000257372	Y	0.588675	11497	0.470328	0.104394	6.63e-06	0.00125267	Y	0.591658	8499	0.885943	0.238054	0.000197965	0.0374153	Y
chr15	71496048	rs12591467	T/C	EUR	Wain_2017	28166213	THSD4	0.512428	19996	0.118395	0.123789	0.338859	1	Y	0.150155	6450	0.375299	0.251534	0.135688	1	Y	0.682678	12314	0.0343366	0.152123	0.821422	1	Y	0.514004	11497	0.333203	0.116387	0.00419818	0.793455	Y	0.510295	8499	-0.173102	0.26656	0.516086	1	N
chr15	73541259	rs7176074	T/G	EUR	Shrine_2019	30804560	REC114	0.157406	19996	0.111958	0.159018	0.481398	1	Y	0.37031	6450	0.0082605	0.178063	0.962999	1	Y	0.0507552	12314	0.430697	0.325623	0.18594	1	Y	0.160433	11497	0.069302	0.146738	0.636725	1	Y	0.153312	8499	0.175373	0.351626	0.617955	1	Y
chr15	83592937	rs66650179	C/CA	EUR	Wain_2017	28166213	SH3GL3	0.666683	19996	0.0210254	0.123711	0.865045	1	N	0.405969	6450	0.242496	0.17783	0.172681	1	N	0.811353	12314	-0.139838	0.183022	0.444838	1	Y	0.657215	11497	-0.251837	0.114855	0.0283322	1	Y	0.679492	8499	0.402796	0.271048	0.137261	1	N
chr15	83605839	rs1896797	A/G	EUR	Shrine_2019	30804560	SH3GL3	0.611247	19996	0.351685	0.115374	0.00230198	0.435074	Y	0.84	6450	0.0918307	0.235812	0.696963	1	Y	0.488387	12314	0.468595	0.142287	0.000990178	0.187144	Y	0.617596	11497	0.270606	0.107983	0.0122105	1	Y	0.602659	8499	0.452404	0.249883	0.0702237	1	Y
chr16	4311137	rs56104880	C/T	EUR	Shrine_2019	30804560	TFAP4;GLIS2	0.436087	19996	-0.00704635	0.114799	0.951057	1	Y	0.684729	6450	0.0681215	0.188233	0.717427	1	N	0.310581	12314	-0.0570022	0.153832	0.710974	1	Y	0.438375	11497	-0.162735	0.107508	0.130103	1	Y	0.432992	8499	0.206898	0.248394	0.404877	1	N
chr16	10612471	rs12149828	A/G	EUR	Wain_2017	28166213	EMP2;TEKT5	0.140228	19996	-0.324899	0.156161	0.0374759	1	Y	0.0485271	6450	0.106564	0.407788	0.793844	1	N	0.176628	12314	-0.420123	0.186225	0.0240712	1	Y	0.144907	11497	-0.0810851	0.144519	0.574751	1	Y	0.133898	8499	-0.618146	0.343738	0.0721282	1	Y
chr16	10647125	rs78442819	C/G	EUR	Shrine_2019	30804560	TEKT5	0.130801	19996	-0.409671	0.161265	0.0110738	1	Y	0.0323256	6450	0.154202	0.495277	0.755538	1	N	0.191855	12314	-0.479282	0.180053	0.00777031	1	Y	0.126207	11497	-0.289276	0.153548	0.0595723	1	Y	0.137016	8499	-0.544324	0.341505	0.110959	1	Y
chr16	53901495	rs35420030	C/T	EUR	Shrine_2019	30804560	FTO	0.0354571	19996	0.669176	0.288741	0.0204732	1	Y	0.00914729	6450	1.23183	0.912235	0.176908	1	Y	0.0509177	12314	0.699602	0.323984	0.0308213	1	Y	0.0328781	11497	0.33563	0.280243	0.231057	1	Y	0.0389458	8499	1.05539	0.597826	0.0774987	1	Y
chr16	58029609	rs11648508	T/G	EUR	Shrine_2019	30804560	MMP15	0.621499	19996	0.221571	0.112682	0.04926	1	Y	0.465659	6450	-0.078786	0.174344	0.651342	1	N	0.708178	12314	0.32484	0.156456	0.0378715	1	Y	0.618292	11497	0.346545	0.105652	0.00103782	0.196149	Y	0.625838	8499	0.0650684	0.24344	0.789248	1	Y
chr16	58041378	rs12447804	T/C	EUR	Wain_2017	28166213	MMP15	0.163083	19996	-0.232591	0.147458	0.114717	1	Y	0.0617829	6450	-0.175461	0.362256	0.628133	1	Y	0.201803	12314	-0.229055	0.177791	0.197628	1	Y	0.164608	11497	-0.654796	0.138606	2.31e-06	0.000436702	Y	0.161019	8499	0.314479	0.317523	0.321972	1	N
chr16	66026666	rs144296676	C/T	Afr	Wyss_2018	30061609	LINC00922;CDH5	0.00585117	19996	-0.0258694	0.695987	0.97035	1	N	0.0178295	6450	-0.116799	0.647959	0.856951	1	N	NA	NA	NA	NA	NA	NA	NA	0.00565365	11497	1.09641	0.665827	0.0996225	1	Y	0.00611837	8499	-1.2867	1.46575	0.38003	1	N
chr16	75377547	rs11858992	C/A	EUR	Shrine_2019	30804560	CFDP1	0.511877	19996	-0.279156	0.108325	0.00996555	1	Y	0.352481	6450	-0.110105	0.178659	0.537707	1	Y	0.589451	12314	-0.388043	0.14426	0.00714744	1	Y	0.509698	11497	-0.127027	0.101427	0.210424	1	Y	0.514825	8499	-0.494489	0.234419	0.0349082	1	Y
chr16	75433123	rs3743609	C/G	EUR	Wain_2017	28166213	CFDP1	0.482647	19996	-0.316331	0.110145	0.0040794	0.771007	Y	0.282171	6450	-0.248295	0.191111	0.193868	1	Y	0.581046	12314	-0.385981	0.143623	0.00719977	1	Y	0.480038	11497	-0.127362	0.102969	0.216125	1	Y	0.486175	8499	-0.582597	0.238927	0.014753	1	Y
chr16	86370215	rs12918140	C/G	EUR	Shrine_2019	30804560	LINC00917;FENDRR	0.0846419	19996	-0.348459	0.192807	0.0707158	1	Y	0.0234109	6450	-0.209822	0.571886	0.713698	1	Y	0.11158	12314	-0.415132	0.226386	0.0666936	1	Y	0.0858485	11497	-0.610106	0.179633	0.000682791	0.129047	Y	0.0830098	8499	0.0086181	0.420202	0.983637	1	N
chr17	3979319	rs8082036	C/G	EUR	Shrine_2019	30804560	LINC01975	0.60027	19996	-0.13143	0.112617	0.243188	1	N	0.781628	6450	-0.0438354	0.21026	0.834852	1	N	0.520708	12314	-0.199013	0.142357	0.162118	1	N	0.599504	11497	-0.13838	0.106225	0.192678	1	N	0.601306	8499	-0.116822	0.241391	0.62842	1	N
chr17	29745309	rs2244592	G/A	EUR	Shrine_2019	30804560	SSH2	0.615673	19996	0.242258	0.11428	0.0340175	1	Y	0.817519	6450	0.0702757	0.22705	0.756929	1	Y	0.526799	12314	0.277717	0.142061	0.0505938	1	Y	0.611203	11497	0.18418	0.107994	0.0881062	1	Y	0.62172	8499	0.332723	0.244256	0.173138	1	Y
chr17	29938312	rs59835752	TA/T	EUR	Wain_2017	28166213	EFCAB5	0.357672	19996	-0.173973	0.117646	0.139198	1	Y	0.121783	6450	-0.193275	0.26625	0.46789	1	Y	0.46305	12314	-0.149232	0.141744	0.292421	1	Y	0.361181	11497	-0.119486	0.111066	0.282013	1	Y	0.352924	8499	-0.252693	0.251798	0.315593	1	Y
chr17	38730575	rs11658500	A/G	EUR	Wain_2017	28166213	CISD3	0.0945439	19996	-0.449524	0.184441	0.0148008	1	Y	0.0249612	6450	-1.06322	0.55625	0.0559522	1	Y	0.136186	12314	-0.413551	0.207624	0.0463902	1	Y	0.0902844	11497	-0.380408	0.176915	0.0315367	1	Y	0.100306	8499	-0.548459	0.38722	0.156658	1	Y
chr17	38759287	rs35246838	C/T	EUR	Shrine_2019	30804560	PSMB3	0.089793	19996	-0.235902	0.189106	0.212229	1	Y	0.0243411	6450	-1.04825	0.55936	0.0609285	1	Y	0.129081	12314	-0.183863	0.213626	0.389416	1	Y	0.0867618	11497	-0.138885	0.179721	0.439652	1	Y	0.0938934	8499	-0.3721	0.40154	0.354091	1	Y
chr17	61209283	rs8068952	C/G	EUR	Shrine_2019	30804560	BCAS3	0.577716	19996	0.0565348	0.131862	0.668111	1	N	0.177287	6450	0.138628	0.236728	0.558143	1	N	0.766485	12314	0.0218237	0.168231	0.896784	1	N	0.578107	11497	0.0071541	0.123343	0.953747	1	N	0.577186	8499	0.143851	0.285704	0.614615	1	N
chr17	64690612	rs11653958	A/G	EUR	Shrine_2019	30804560	SMURF2;ARHGAP27P1-BPTFP1-KPNA2P3	0.812037	19996	0.117979	0.140267	0.40029	1	Y	0.948682	6450	0.173842	0.396958	0.661433	1	Y	0.744397	12314	0.0988984	0.162718	0.543327	1	Y	0.811168	11497	0.110193	0.131807	0.403146	1	Y	0.813213	8499	0.104019	0.302217	0.730707	1	Y
chr17	71375177	rs996865	T/C	EUR	Shrine_2019	30804560	CASC17;LINC02095	0.128201	19996	0.0701928	0.162528	0.665827	1	N	0.226279	6450	0.26703	0.205474	0.193745	1	N	0.0836446	12314	-0.147166	0.259211	0.570209	1	Y	0.130382	11497	0.126918	0.150713	0.399724	1	N	0.12525	8499	0.0138953	0.356479	0.968907	1	N
chr18	10078074	rs8089099	A/G	EUR	Shrine_2019	30804560	VAPA;LINC01254	0.22342	19996	0.0870075	0.129646	0.502146	1	Y	0.134496	6450	-0.687837	0.255608	0.00712415	1	N	0.267906	12314	0.288563	0.16172	0.0743701	1	Y	0.221145	11497	0.188306	0.121869	0.12231	1	Y	0.226497	8499	-0.0422776	0.279198	0.879641	1	N
chr18	22236749	rs1985511	T/A	EUR	Shrine_2019	30804560	GATA6;CTAGE1	0.555461	19996	-0.0653645	0.106501	0.539385	1	Y	0.583023	6450	-0.0152769	0.172932	0.929606	1	Y	0.54231	12314	-0.148708	0.142854	0.297884	1	Y	0.554275	11497	0.0969179	0.0996145	0.330589	1	N	0.557066	8499	-0.300109	0.230862	0.193619	1	Y
chr19	31338707	rs9636166	C/A	ME	Wyss_2018	30061609	TSHZ3	0.1228	19996	-0.0632775	0.163594	0.698908	1	Y	0.0752713	6450	0.211026	0.327789	0.519714	1	N	0.132532	12314	-0.220233	0.209252	0.29258	1	Y	0.129773	11497	-0.100917	0.150668	0.502986	1	Y	0.113366	8499	-0.0127059	0.362686	0.972054	1	Y
chr19	31356001	rs1353531	T/G	Eur	Wyss_2018	30061609	TSHZ3;THEG5	0.161932	19996	-0.156774	0.143842	0.275754	1	Y	0.184109	6450	-0.0256047	0.221642	0.908031	1	Y	0.145607	12314	-0.214159	0.201522	0.287914	1	Y	0.164521	11497	-0.142142	0.133518	0.28706	1	Y	0.15843	8499	-0.201765	0.315349	0.522293	1	Y
chr19	40611394	rs34093919	A/G	EUR	Shrine_2019	30804560	LTBP4	0.00762653	19996	0.293516	0.607163	0.628796	1	Y	0.00217054	6450	-1.19317	1.85268	0.51956	1	N	0.0112068	12314	0.383689	0.672699	0.568425	1	Y	0.00743672	11497	0.327161	0.574827	0.569257	1	Y	0.00788328	8499	0.141953	1.29593	0.912776	1	Y
chr19	40618250	rs113473882	C/T	EUR	Wain_2017	28166213	LTBP4	0.00645129	19996	0.198947	0.66059	0.763289	1	Y	0.00178295	6450	-1.91579	2.04335	0.348462	1	N	0.00950138	12314	0.318738	0.73126	0.662927	1	Y	0.0062625	11497	0.203713	0.628359	0.745787	1	Y	0.00670667	8499	0.0934573	1.40098	0.946814	1	Y
chr19	49710139	rs147472287	T/C	Afr	Wyss_2018	30061609	CPT1C	0.00542608	19996	0.414602	0.731088	0.570644	1	N	0.0163566	6450	0.251191	0.684725	0.713732	1	N	NA	NA	NA	NA	NA	NA	NA	0.0054362	11497	0.779089	0.683553	0.254385	1	N	0.0054124	8499	-0.0960153	1.5856	0.951714	1	Y
chr20	32271164	rs4413223	A/G	EUR	Shrine_2019	30804560	POFUT1;KIF3B	0.277831	19996	-0.408153	0.125196	0.00111373	0.210496	Y	0.476977	6450	-0.252892	0.17452	0.147319	1	Y	0.173664	12314	-0.530405	0.188126	0.00481115	0.909307	Y	0.282726	11497	-0.160406	0.115977	0.166638	1	Y	0.271208	8499	-0.734271	0.275124	0.00761061	1	Y
chr21	33996101	rs12627254	T/G	EUR	Shrine_2019	30804560	LOC101928126;MRPS6	0.10232	19996	0.0913927	0.178476	0.6086	1	Y	0.0287597	6450	0.878995	0.523288	0.0930052	1	Y	0.134765	12314	0.0411251	0.208883	0.843921	1	Y	0.10568	11497	0.10137	0.165255	0.539602	1	Y	0.0977762	8499	0.111923	0.392559	0.775559	1	Y
chr21	34303666	rs62213732	T/C	EUR	Shrine_2019	30804560	LINC00310;KCNE2	0.567213	19996	0.149022	0.10792	0.167325	1	Y	0.471473	6450	-0.0886478	0.172765	0.607873	1	N	0.624452	12314	0.232147	0.146847	0.113905	1	Y	0.560972	11497	0.150436	0.100444	0.134208	1	Y	0.575656	8499	0.131863	0.235568	0.575641	1	Y
chr21	34318199	rs2834440	A/G	EUR	Wain_2017	28166213	LINC00310;KCNE2	0.533757	19996	0.154369	0.108988	0.156661	1	Y	0.376202	6450	-0.0187901	0.178898	0.91635	1	N	0.614666	12314	0.195923	0.145727	0.178803	1	Y	0.529921	11497	0.0638995	0.102007	0.531037	1	Y	0.538946	8499	0.255832	0.236017	0.278385	1	Y
chr22	20499874	rs4820216	C/T	EUR, ME	Wyss_2018	30061609	KLHL22;MED15	0.893504	19996	0.0573927	0.174008	0.74153	1	Y	0.953256	6450	0.062582	0.407843	0.878047	1	Y	0.861499	12314	0.104892	0.207117	0.61255	1	Y	0.895712	11497	0.26663	0.164393	0.104825	1	Y	0.890517	8499	-0.197619	0.372264	0.595518	1	N
chr22	27785411	rs2283847	T/C	EUR	Shrine_2019	30804560	MN1	0.47327	19996	-0.216195	0.108657	0.0466244	1	Y	0.331473	6450	-0.233183	0.184082	0.205249	1	Y	0.550106	12314	-0.225182	0.143418	0.11639	1	Y	0.466861	11497	-0.0700156	0.1019	0.49202	1	Y	0.481939	8499	-0.420812	0.234591	0.0728441	1	Y
chrX	15946722	rs7050036	A/T	EUR	Wain_2017	28166213	AP1S2;GRPR	0.739423	19996	-0.199168	0.10505	0.0579689	1	N	0.931473	6450	-0.198952	0.281937	0.480398	1	N	0.621528	12314	-0.195597	0.119718	0.102298	1	N	0.748978	11497	-0.125008	0.10071	0.21451	1	N	0.726497	8499	-0.292185	0.220601	0.18534	1	N
