# Supplementary material for: Whole genome sequence analysis of pulmonary function and COPD in 19,996 multi-ethnic participants
Source: Nat Commun. 2020 Oct 14;11:5182. doi: 10.1038/s41467-020-18334-7 (PMC7598941; doi:10.1038/s41467-020-18334-7)
Supplement: Supplementary file 10 — Supplementary Data 7 [file 41467_2020_18334_MOESM10_ESM.xlsx]

## Sheet: Sheet1
Supplementary Data 7: Detailed results of genetic association with moderate-to-severe COPD in TOPMed for previously reported variants.
Chr	Pos (b38)	rsid	Effect/other allele	Ancestry Reported in Previous Literature	Source	Source_PMID	Nearest Gene	All							African American							White							Population-based							COPD-enriched
								EAF	N	Beta	SE	P-value	Bonferroni Adjusted P-value	Consistent Direction with Previous Literature (Y/N)	EAF	N	Beta	SE	P-value	Bonferroni Adjusted P-value	Consistent Direction with Previous Literature (Y/N)	EAF	N	Beta	SE	P-value	Bonferroni Adjusted P-value	Consistent Direction with Previous Literature (Y/N)	EAF	N	Beta	SE	P-value	Bonferroni Adjusted P-value	Consistent Direction with Previous Literature (Y/N)	EAF	N	Beta	SE	P-value	Bonferroni Adjusted P-value	Consistent Direction with Previous Literature (Y/N)
chr1	111195486	rs629619	T/C	Mixed	Sakornsakolpat_2019	30804561	DENND2D	0.195039	15843	0.081563	0.0375365	0.0297879	1	Y	0.219056	5106	-0.0243713	0.0683563	0.721441	1	N	0.194202	9745	0.112604	0.0457151	0.0137712	1	Y	0.189557	9087	0.091926	0.0604034	0.128042	1	Y	0.202413	6756	0.0704233	0.047965	0.142043	1	Y
chr1	16979534	rs9435731	A/C	Mixed	Sakornsakolpat_2019	30804561	MFAP2	0.399987	15843	0.036513	0.0316757	0.249027	1	Y	0.193987	5106	0.064217	0.0732601	0.380725	1	Y	0.512724	9745	0.0280717	0.0360468	0.436124	1	Y	0.390008	9087	0.0255765	0.0502676	0.610888	1	Y	0.41341	6756	0.0330447	0.0409122	0.419264	1	Y
chr1	218318779	rs3121580	C/T	Mixed	Sakornsakolpat_2019	30804561	RRP15	0.86341	15843	0.0836852	0.0432913	0.0532275	1	Y	0.943694	5106	0.1663	0.122301	0.173907	1	Y	0.823858	9745	0.0650606	0.0475432	0.171171	1	Y	0.862881	9087	0.0403954	0.066946	0.546241	1	Y	0.864121	6756	0.124758	0.0569602	0.0285047	1	Y
chr1	218515813	rs3009947	C/T	Mixed	Sakornsakolpat_2019	30804561	C1orf143;MIR548F3	0.484094	15843	0.0536013	0.0298013	0.0720785	1	Y	0.469546	5106	0.0460299	0.0573176	0.421935	1	Y	0.509184	9745	0.0616453	0.0358076	0.0851473	1	Y	0.473589	9087	0.0214738	0.0474123	0.650609	1	Y	0.498224	6756	0.0682903	0.038401	0.0753473	1	Y
chr1	219327412	rs79274749	T/C	Mixed	Sakornsakolpat_2019	30804561	LYPLAL1;LOC102723886	0.054188	15843	0.139126	0.0632352	0.0277971	1	Y	0.0135135	5106	0.0160915	0.242425	0.947077	1	Y	0.0792714	9745	0.142984	0.0665633	0.0317059	1	Y	0.0504017	9087	0.115062	0.0996258	0.248114	1	Y	0.0592806	6756	0.150968	0.0821476	0.066098	1	Y
chr1	219751552	rs11118406	A/T	Mixed	Sakornsakolpat_2019	30804561	LOC102723886;RNU5F-1	0.596983	15843	-0.0272188	0.0325035	0.402362	1	Y	0.384548	5106	0.0530503	0.0587023	0.366145	1	N	0.718779	9745	-0.0613954	0.0403005	0.127649	1	Y	0.584736	9087	-0.0570939	0.0517109	0.269551	1	Y	0.613455	6756	-0.0175852	0.0418831	0.674585	1	Y
chr1	239737706	rs11579382	C/G	Mixed	Sakornsakolpat_2019	30804561	CHRM3	0.401534	15843	0.0587295	0.0304492	0.0537598	1	Y	0.334508	5106	0.0544639	0.0600165	0.364152	1	Y	0.434428	9745	0.0697237	0.0362677	0.0545463	1	Y	0.401673	9087	0.0697305	0.0483809	0.149505	1	Y	0.401347	6756	0.0420697	0.0393045	0.284461	1	Y
chr1	39594353	rs76841360	A/G	Mixed	Sakornsakolpat_2019	30804561	PABPC4;HEYL	0.17099	15843	0.110326	0.0391893	0.00487463	0.804314	Y	0.0746181	5106	0.17775	0.11048	0.107639	1	Y	0.225859	9745	0.0965618	0.0427808	0.0239999	1	Y	0.167162	9087	0.120092	0.0617147	0.0516645	1	Y	0.17614	6756	0.0879896	0.0509661	0.0842696	1	Y
chr1	44602096	rs10890311	T/C	Mixed	Sakornsakolpat_2019	30804561	RNF220	0.215774	15843	0.0481872	0.0367764	0.190103	1	Y	0.218077	5106	-0.0414535	0.0685138	0.545153	1	N	0.198461	9745	0.105426	0.0451587	0.0195659	1	Y	0.219599	9087	0.0202289	0.058547	0.729707	1	Y	0.210628	6756	0.0636197	0.04739	0.179444	1	Y
chr1	45480964	rs4660861	T/G	Mixed	Sakornsakolpat_2019	30804561	TESK2	0.427507	15843	-0.0739725	0.0302	0.0143086	1	Y	0.377105	5106	-0.16079	0.0584581	0.00595015	0.981775	Y	0.444536	9745	-0.0583774	0.0362181	0.106999	1	Y	0.433807	9087	-0.029565	0.0482128	0.539732	1	Y	0.419035	6756	-0.0947378	0.0389113	0.0149038	1	Y
chr1	59940934	rs111600271	T/C	Mixed	Sakornsakolpat_2019	30804561	CYP2J2;C1orf87	0.0221549	15843	0.192706	0.0985573	0.050552	1	Y	0.00479828	5106	-0.240444	0.425827	0.57231	1	N	0.0327347	9745	0.234973	0.103049	0.0225961	1	Y	0.0223946	9087	0.180916	0.147556	0.220169	1	Y	0.0218324	6756	0.225848	0.132953	0.0893745	1	Y
chr1	60447471	rs72673419	T/C	Mixed	Sakornsakolpat_2019	30804561	C1orf87;LINC01748	0.0552294	15843	0.0794862	0.0657084	0.226402	1	Y	0.0888171	5106	-0.0377326	0.0986322	0.702047	1	N	0.0415085	9745	0.178028	0.0891699	0.0458796	1	Y	0.0532629	9087	-0.0433824	0.108904	0.690369	1	N	0.0578745	6756	0.156129	0.0827154	0.0590866	1	Y
chr2	156076865	rs12471552	A/G	Mixed	Sakornsakolpat_2019	30804561	LINC01876	0.175945	15843	0.0486617	0.0395255	0.218268	1	Y	0.151782	5106	0.0319474	0.0780054	0.682133	1	Y	0.171934	9745	0.0504421	0.04728	0.286026	1	Y	0.183999	9087	0.0363284	0.0626208	0.561825	1	Y	0.165112	6756	0.0590927	0.0510487	0.247037	1	Y
chr2	156156523	rs72902175	T/C	Mixed	Sakornsakolpat_2019	30804561	LINC01876	0.0844853	15843	0.00999282	0.0527919	0.849868	1	Y	0.0228163	5106	-0.335077	0.189161	0.0764972	1	N	0.117958	9745	0.0355853	0.0561506	0.526246	1	Y	0.0815451	9087	-0.0139124	0.0826737	0.866363	1	N	0.0884399	6756	0.0137297	0.0687434	0.841696	1	Y
chr2	15766055	rs10929386	T/C	Mixed	Sakornsakolpat_2019	30804561	LINC01804;MYCNUT	0.51862	15843	-0.0102413	0.0298503	0.731532	1	Y	0.509107	5106	-0.0365661	0.0566454	0.518587	1	Y	0.523397	9745	-0.00884354	0.0360268	0.806092	1	Y	0.518488	9087	0.00876417	0.0475204	0.853676	1	N	0.518798	6756	-0.0317193	0.0384358	0.409228	1	Y
chr2	217818431	rs2571445	G/A	Mixed	Sakornsakolpat_2019	30804561	TNS1	0.679322	15843	-0.0665434	0.0319984	0.0375634	1	Y	0.808559	5106	0.0063354	0.0709744	0.928873	1	N	0.614623	9745	-0.0867459	0.0368471	0.0185622	1	Y	0.68686	9087	-0.130005	0.0508058	0.0105013	1	Y	0.669183	6756	-0.0371882	0.0413542	0.368514	1	Y
chr2	217847015	rs987338	A/C	Mixed	Sakornsakolpat_2019	30804561	TNS1	0.421984	15843	0.00653033	0.03108	0.833579	1	N	0.582452	5106	-0.00206851	0.0582383	0.971667	1	Y	0.343048	9745	0.017736	0.0378276	0.639167	1	N	0.427534	9087	0.00820726	0.0487852	0.8664	1	N	0.41452	6756	0.0158514	0.040458	0.695206	1	N
chr2	228705203	rs16825267	G/C	Mixed	Sakornsakolpat_2019	30804561	SPHKAP;PID1	0.0753014	15843	-0.197614	0.0566651	0.000487743	0.0804776	Y	0.0774579	5106	-0.0496409	0.10643	0.640916	1	Y	0.0711647	9745	-0.251601	0.0689337	0.00026234	0.0432862	Y	0.0792891	9087	-0.136885	0.0886181	0.122427	1	Y	0.0699378	6756	-0.228906	0.0739364	0.00196164	0.32367	Y
chr2	238415569	rs72983853	T/C	Mixed	Sakornsakolpat_2019	30804561	TRAF3IP1;ASB1	0.0848009	15843	-0.0421783	0.0516606	0.414243	1	Y	0.03349	5106	0.0905201	0.156277	0.562436	1	N	0.114572	9745	-0.0719508	0.0559205	0.198212	1	Y	0.0806647	9087	-0.00645663	0.0826302	0.937718	1	Y	0.0903641	6756	-0.075497	0.0663314	0.255046	1	Y
chr2	238705617	rs13410025	A/C	Mixed	Sakornsakolpat_2019	30804561	LINC01107;TWIST2	0.243925	15843	0.0282095	0.0345001	0.413549	1	Y	0.249706	5106	-0.0656151	0.0651104	0.313574	1	N	0.247614	9745	0.06557	0.041589	0.114884	1	Y	0.239903	9087	0.00920062	0.055154	0.867514	1	Y	0.249334	6756	0.0418861	0.0443519	0.344964	1	Y
chr2	238951008	rs62191105	T/C	Mixed	Sakornsakolpat_2019	30804561	LINC01940;HDAC4	0.150855	15843	0.000963937	0.0416335	0.981528	1	N	0.03868	5106	-0.0517856	0.149543	0.729123	1	Y	0.207286	9745	0.00432184	0.0445596	0.922734	1	N	0.151205	9087	0.0180413	0.0647259	0.780449	1	N	0.150385	6756	0.00409519	0.0546373	0.940253	1	N
chr2	239814725	rs12612507	G/A	Mixed	Sakornsakolpat_2019	30804561	LOC150935;MIR4786	0.575901	15843	-0.0107858	0.0315825	0.732719	1	Y	0.802096	5106	0.0261867	0.0700595	0.708569	1	N	0.450128	9745	-0.00531542	0.0363185	0.883641	1	Y	0.589413	9087	0.00720134	0.049924	0.885306	1	N	0.557726	6756	-0.0108949	0.0409607	0.790251	1	Y
chr2	42206107	rs12466981	T/C	Mixed	Sakornsakolpat_2019	30804561	EML4	0.219277	15843	-0.0593094	0.0367016	0.106096	1	Y	0.112613	5106	-0.0118672	0.0904482	0.895614	1	Y	0.263571	9745	-0.0615103	0.0413352	0.136728	1	Y	0.223836	9087	-0.111134	0.0578997	0.0549302	1	Y	0.213144	6756	-0.0215538	0.0476054	0.650722	1	Y
chr2	8317367	rs184706	G/A	Mixed	Sakornsakolpat_2019	30804561	LINC00299	0.550969	15843	0.0069211	0.030159	0.81849	1	Y	0.609381	5106	-0.047691	0.0580086	0.410999	1	N	0.523294	9745	0.025785	0.0362817	0.477278	1	Y	0.550842	9087	-0.000429134	0.0474536	0.992785	1	N	0.55114	6756	0.0116903	0.0391518	0.765253	1	Y
chr2	9150228	rs955277	T/C	Mixed	Sakornsakolpat_2019	30804561	MBOAT2;ASAP2	0.53096	15843	0.0626952	0.0310811	0.0436802	1	Y	0.319428	5106	0.00479625	0.060363	0.936669	1	Y	0.620164	9745	0.0912544	0.0371046	0.0139175	1	Y	0.534445	9087	0.0697144	0.048623	0.151637	1	Y	0.526273	6756	0.0635796	0.0404667	0.116146	1	Y
chr3	11599127	rs2442776	A/G	Mixed	Sakornsakolpat_2019	30804561	VGLL4	0.821562	15843	-0.152691	0.0400515	0.000137646	0.0227115	Y	0.768312	5106	-0.117543	0.0678424	0.0831695	1	Y	0.859928	9745	-0.186402	0.0514847	0.000293996	0.0485093	Y	0.815726	9087	-0.174855	0.0633149	0.00575058	0.948846	Y	0.829411	6756	-0.132036	0.0518673	0.0109076	1	Y
chr3	12114388	rs11707641	C/T	Mixed	Sakornsakolpat_2019	30804561	SYN2	0.126996	15843	-0.0702259	0.0455418	0.123071	1	Y	0.0447513	5106	-0.115798	0.133655	0.386273	1	Y	0.14705	9745	-0.0857948	0.0503236	0.0882199	1	Y	0.134643	9087	-0.0422581	0.0706705	0.549867	1	Y	0.116711	6756	-0.09883	0.0598445	0.0986477	1	Y
chr3	128242335	rs2955083	A/T	Mixed	Sakornsakolpat_2019	30804561	EEFSEC	0.888784	15843	0.218133	0.0468962	3.3e-06	0.000544002	Y	0.889738	5106	0.0833502	0.0906271	0.357727	1	Y	0.883068	9745	0.269027	0.0557632	1.4e-06	0.000231627	Y	0.890393	9087	0.159656	0.0744124	0.0319088	1	Y	0.886619	6756	0.265725	0.0605908	1.16e-05	0.00190887	Y
chr3	141428572	rs7650602	C/T	Mixed	Sakornsakolpat_2019	30804561	ZBTB38	0.515496	15843	0.0177956	0.0306681	0.561737	1	Y	0.693694	5106	0.0679174	0.0615117	0.269534	1	Y	0.434479	9745	0.0176084	0.036334	0.627942	1	Y	0.514196	9087	0.0201969	0.0487761	0.67882	1	Y	0.517244	6756	0.0155562	0.0395861	0.69434	1	Y
chr3	169028357	rs7642001	A/G	Mixed	Sakornsakolpat_2019	30804561	LINC02082;MECOM	0.332481	15843	0.0499532	0.0314378	0.112071	1	Y	0.267235	5106	-0.0101037	0.063369	0.873321	1	N	0.366957	9745	0.055663	0.0371282	0.133819	1	Y	0.32651	9087	-0.00290892	0.0505192	0.954083	1	N	0.340512	6756	0.0918886	0.040327	0.0226914	1	Y
chr3	169445459	rs56129308	A/G	Mixed	Sakornsakolpat_2019	30804561	MECOM	0.193776	15843	-0.0780648	0.0372202	0.0359602	1	Y	0.0961614	5106	-0.277386	0.0949127	0.00347194	0.57287	Y	0.242432	9745	-0.040961	0.0416024	0.32483	1	Y	0.190107	9087	-0.0280557	0.0585846	0.632016	1	Y	0.198712	6756	-0.103225	0.0484035	0.032958	1	Y
chr3	169587629	rs11721111	T/C	Mixed	Sakornsakolpat_2019	30804561	MECOM	0.0884933	15843	0.0592593	0.0519444	0.253944	1	Y	0.0254602	5106	0.139327	0.172657	0.41969	1	Y	0.113545	9745	0.0578837	0.0564506	0.305181	1	Y	0.0894134	9087	-0.00717237	0.0802672	0.928799	1	N	0.0872558	6756	0.124512	0.0684523	0.0689174	1	Y
chr3	25479091	rs1529672	A/C	Mixed	Sakornsakolpat_2019	30804561	RARB	0.186644	15843	-0.107519	0.0386008	0.00534599	0.882088	Y	0.207207	5106	-0.0458371	0.0697615	0.511146	1	Y	0.164597	9745	-0.175155	0.0479759	0.000261334	0.0431201	Y	0.195499	9087	-0.115068	0.0603067	0.0563855	1	Y	0.174734	6756	-0.115514	0.0504321	0.0219934	1	Y
chr3	25628675	rs11712723	G/A	Mixed	Sakornsakolpat_2019	30804561	TOP2B	0.333081	15843	-0.020468	0.0323131	0.526454	1	Y	0.467098	5106	-0.052049	0.0563402	0.355573	1	Y	0.26352	9745	-0.0233827	0.0405581	0.564261	1	Y	0.33823	9087	-0.0628663	0.0510693	0.218323	1	Y	0.326155	6756	0.00843121	0.0418391	0.840296	1	N
chr3	29430921	rs13073544	C/G	Mixed	Sakornsakolpat_2019	30804561	RBMS3	0.23957	15843	0.0582324	0.0348206	0.0944547	1	Y	0.185076	5106	0.0651918	0.0732743	0.373629	1	Y	0.2745	9745	0.0488203	0.0406276	0.229498	1	Y	0.234841	9087	-0.00171234	0.0547334	0.975042	1	N	0.24593	6756	0.11573	0.0452174	0.0104853	1	Y
chr3	30074652	rs1506295	A/C	Mixed	Sakornsakolpat_2019	30804561	RBMS3;LINC01985	0.478255	15843	-0.000774568	0.0303428	0.979634	1	N	0.573737	5106	-0.0640954	0.0578618	0.267977	1	N	0.43725	9745	0.0247389	0.0366548	0.49973	1	Y	0.475129	9087	0.0267444	0.0487719	0.583447	1	Y	0.48246	6756	-0.0160501	0.0389073	0.679956	1	N
chr3	55074709	rs11717831	G/A	Mixed	Sakornsakolpat_2019	30804561	CACNA2D3	0.136432	15843	0.006562	0.045095	0.884304	1	Y	0.0364277	5106	-0.0182071	0.153899	0.905826	1	N	0.16352	9745	0.0136399	0.0488721	0.780173	1	Y	0.147573	9087	-0.0100934	0.0690845	0.883841	1	N	0.121448	6756	0.0314456	0.0597075	0.598429	1	Y
chr3	55124197	rs17759204	G/A	Mixed	Sakornsakolpat_2019	30804561	CACNA2D3;LINC02017	0.218929	15843	0.0390856	0.0357795	0.274656	1	Y	0.131022	5106	0.130424	0.0847549	0.123843	1	Y	0.273422	9745	0.0309568	0.0402908	0.442289	1	Y	0.209475	9087	-0.0226054	0.0566554	0.689895	1	N	0.231646	6756	0.0750491	0.0462877	0.10494	1	Y
chr3	57760788	rs62259026	T/C	Mixed	Sakornsakolpat_2019	30804561	SLMAP	0.292274	15843	-0.0400113	0.033306	0.229626	1	Y	0.350862	5106	-0.0622494	0.059668	0.296826	1	Y	0.252232	9745	-0.0179101	0.0414973	0.666035	1	Y	0.300374	9087	-0.0386281	0.0527181	0.463724	1	Y	0.28138	6756	-0.0417549	0.0431023	0.332676	1	Y
chr4	105215876	rs2047409	A/G	Mixed	Sakornsakolpat_2019	30804561	TET2-AS1	0.500663	15843	0.104739	0.0310082	0.000730747	0.120573	Y	0.311202	5106	0.0148265	0.0608564	0.807517	1	Y	0.613802	9745	0.124365	0.0370227	0.000781832	0.129002	Y	0.484924	9087	0.0957411	0.049138	0.0513655	1	Y	0.521832	6756	0.113763	0.0400749	0.00452875	0.747244	Y
chr4	105893145	rs72673891	G/A	Mixed	Sakornsakolpat_2019	30804561	GSTCD;NPNT	0.0479392	15843	-0.188067	0.0681138	0.00576112	0.950585	Y	0.0117509	5106	-0.280177	0.262203	0.285272	1	Y	0.0682401	9745	-0.190943	0.0717654	0.00779879	1	Y	0.0478156	9087	-0.161091	0.104005	0.121411	1	Y	0.0481054	6756	-0.224507	0.0904739	0.0130849	1	Y
chr4	105897896	rs34712979	A/G	Mixed	Sakornsakolpat_2019	30804561	NPNT	0.167677	15843	0.136086	0.039176	0.000513298	0.0846941	Y	0.0434783	5106	-0.0549897	0.143393	0.701357	1	N	0.243253	9745	0.155615	0.0414007	0.000170767	0.0281766	Y	0.156157	9087	0.189978	0.0624401	0.00234566	0.387034	Y	0.183171	6756	0.121039	0.0504731	0.016481	1	Y
chr4	106348870	rs13534	A/G	Mixed	Sakornsakolpat_2019	30804561	AIMP1	0.196427	15843	-0.072689	0.037358	0.0516862	1	Y	0.0945946	5106	-0.0371375	0.097748	0.703997	1	Y	0.256029	9745	-0.0909779	0.0412519	0.0274244	1	Y	0.192198	9087	-0.100342	0.0590548	0.0892936	1	Y	0.202117	6756	-0.0533865	0.0484272	0.270284	1	Y
chr4	144353887	rs6537279	G/A	Mixed	Sakornsakolpat_2019	30804561	GYPA;HHIP-AS1	0.854163	15843	-0.145653	0.0417404	0.000483919	0.0798466	Y	0.964062	5106	-0.23102	0.156347	0.139512	1	Y	0.788302	9745	-0.14029	0.0440574	0.00145122	0.239452	Y	0.862111	9087	-0.111921	0.0661388	0.0906042	1	Y	0.843472	6756	-0.165025	0.0539126	0.00220617	0.364019	Y
chr4	144564408	rs74429251	T/C	Mixed	Sakornsakolpat_2019	30804561	GYPA;HHIP-AS1	0.0271098	15843	-0.168054	0.0873002	0.054228	1	Y	0.00724638	5106	0.0140191	0.323972	0.965484	1	N	0.0394561	9745	-0.203748	0.091882	0.0265889	1	Y	0.0265764	9087	-0.248552	0.131458	0.0586602	1	Y	0.0278271	6756	-0.0553956	0.117216	0.636503	1	Y
chr4	144567946	rs13140176	G/A	Mixed	Sakornsakolpat_2019	30804561	GYPA;HHIP-AS1	0.293852	15843	-0.13618	0.0334831	4.76e-05	0.00785351	Y	0.0971406	5106	-0.162022	0.0952825	0.0890482	1	Y	0.397281	9745	-0.134203	0.0367264	0.000258047	0.0425777	Y	0.289424	9087	-0.0432968	0.0531437	0.415237	1	Y	0.299808	6756	-0.212195	0.0433005	9.56e-07	0.000157713	Y
chr4	74748153	rs4585380	A/G	Mixed	Sakornsakolpat_2019	30804561	BTC	0.258411	15843	-0.10816	0.0341075	0.00151837	0.25053	Y	0.268606	5106	-0.0962862	0.0640675	0.132868	1	Y	0.264597	9745	-0.114605	0.0410832	0.00527769	0.870818	Y	0.257896	9087	-0.0440483	0.0537841	0.412796	1	Y	0.259103	6756	-0.14294	0.0442498	0.00123665	0.204047	Y
chr4	88962667	rs7671261	A/G	Mixed	Sakornsakolpat_2019	30804561	FAM13A	0.583633	15843	0.123863	0.0306756	5.39e-05	0.00890106	Y	0.684978	5106	0.056502	0.0604012	0.349559	1	Y	0.533504	9745	0.136508	0.0365538	0.000188126	0.0310409	Y	0.579949	9087	0.10071	0.048447	0.037638	1	Y	0.588588	6756	0.158066	0.0397427	6.97e-05	0.0115034	Y
chr4	89118829	rs59799062	T/C	Mixed	Sakornsakolpat_2019	30804561	TIGD2;GPRIN3	0.328947	15843	-0.0418118	0.0336642	0.214228	1	Y	0.517724	5106	0.0577638	0.0571568	0.312199	1	N	0.226629	9745	-0.078111	0.0430493	0.0696078	1	Y	0.336525	9087	-0.0409988	0.0537757	0.445819	1	Y	0.318754	6756	-0.0410963	0.0432763	0.342302	1	Y
chr4	89721380	rs62306284	G/A	Mixed	Sakornsakolpat_2019	30804561	GPRIN3;SNCA	0.0602159	15843	0.0531348	0.0601043	0.376673	1	N	0.0135135	5106	0.221751	0.246492	0.368319	1	N	0.0874294	9745	0.050911	0.0630564	0.419442	1	N	0.0578299	9087	0.214834	0.094204	0.0225769	1	N	0.0634251	6756	-0.0304173	0.0782512	0.697488	1	Y
chr5	132425039	rs10076733	T/G	Mixed	Sakornsakolpat_2019	30804561	C5orf56	0.161017	15843	0.0434004	0.0402007	0.280323	1	Y	0.0601253	5106	0.150824	0.12201	0.216398	1	Y	0.213853	9745	0.0382322	0.043642	0.381007	1	Y	0.156432	9087	0.138255	0.0631824	0.0286558	1	Y	0.167185	6756	-0.0273984	0.0523949	0.601029	1	N
chr5	133819778	rs4958231	T/G	Mixed	Sakornsakolpat_2019	30804561	FSTL4;WSPAR	0.565739	15843	0.0575818	0.0308121	0.0616496	1	Y	0.429788	5106	0.140871	0.0574458	0.0141967	1	Y	0.651514	9745	0.0347995	0.0375345	0.353858	1	Y	0.552988	9087	0.013899	0.0494482	0.778647	1	Y	0.582889	6756	0.0938991	0.0395459	0.0175758	1	Y
chr5	148475407	rs10037493	T/C	Mixed	Sakornsakolpat_2019	30804561	HTR4	0.468819	15843	-0.121798	0.0298879	4.6e-05	0.00758757	Y	0.48257	5106	-0.0440952	0.0564162	0.434447	1	Y	0.442329	9745	-0.152531	0.0362106	2.53e-05	0.0041702	Y	0.475404	9087	-0.150509	0.0473923	0.0014942	0.246543	Y	0.459962	6756	-0.0941897	0.0386129	0.0147144	1	Y
chr5	148679956	rs114443608	A/G	Mixed	Sakornsakolpat_2019	30804561	HTR4;ADRB2	0.0393865	15843	0.170148	0.0740126	0.0215103	1	Y	0.00881316	5106	0.418491	0.297552	0.159592	1	Y	0.0578758	9745	0.15711	0.0775351	0.0427334	1	Y	0.037306	9087	0.114115	0.115947	0.325015	1	Y	0.0421847	6756	0.209499	0.0962796	0.0295597	1	Y
chr5	148823673	rs35684381	C/T	Mixed	Sakornsakolpat_2019	30804561	HTR4;ADRB2	0.168939	15843	-0.036384	0.040358	0.367306	1	Y	0.161868	5106	-0.0110295	0.0764377	0.885268	1	Y	0.158132	9745	-0.0356153	0.0493332	0.470335	1	Y	0.177396	9087	-0.110754	0.0635061	0.0811608	1	Y	0.157564	6756	-0.00292617	0.0523834	0.955453	1	Y
chr5	149232060	rs1975340	A/C	Mixed	Sakornsakolpat_2019	30804561	ABLIM3	0.416556	15843	0.0360888	0.0302922	0.233513	1	Y	0.345182	5106	0.0438481	0.0591636	0.458613	1	Y	0.44864	9745	0.0244351	0.036213	0.499828	1	Y	0.415429	9087	0.050397	0.0483009	0.296764	1	Y	0.418073	6756	0.0384738	0.0390125	0.324039	1	Y
chr5	149453732	rs353233	A/G	Mixed	Sakornsakolpat_2019	30804561	CARMN;CSNK1A1	0.350218	15843	0.0259622	0.0313687	0.40787	1	N	0.210439	5106	0.0905281	0.0697777	0.194501	1	N	0.419908	9745	0.00324273	0.0360742	0.928374	1	N	0.34841	9087	0.0307025	0.0490588	0.531426	1	N	0.35265	6756	0.0219587	0.0409548	0.591842	1	N
chr5	151215512	rs979453	G/A	Mixed	Sakornsakolpat_2019	30804561	CCDC69	0.458057	15843	0.068408	0.0322849	0.0340999	1	Y	0.738249	5106	0.0503219	0.0651911	0.440166	1	Y	0.329964	9745	0.0670363	0.0381609	0.0789732	1	Y	0.456861	9087	0.094384	0.0513004	0.0657931	1	Y	0.459665	6756	0.0578997	0.041653	0.164514	1	Y
chr5	157510035	rs10866659	G/A	Mixed	Sakornsakolpat_2019	30804561	ADAM19	0.424383	15843	0.0523897	0.0310206	0.0912451	1	Y	0.589796	5106	0.0145407	0.058098	0.802371	1	Y	0.349256	9745	0.0507195	0.0375953	0.177307	1	Y	0.425498	9087	0.0896454	0.0490336	0.0675129	1	Y	0.422883	6756	0.0178643	0.0401966	0.656736	1	Y
chr5	157521310	rs72811310	G/T	Mixed	Sakornsakolpat_2019	30804561	ADAM19	0.110995	15843	-0.101469	0.0469859	0.0308063	1	Y	0.128574	5106	-0.0925812	0.0849208	0.275622	1	Y	0.108415	9745	-0.103235	0.0574657	0.0724216	1	Y	0.109662	9087	-0.0774244	0.0747569	0.300351	1	Y	0.112789	6756	-0.135363	0.0605218	0.0253121	1	Y
chr5	157575687	rs11465228	T/C	Mixed	Sakornsakolpat_2019	30804561	ADAM19	0.078552	15843	0.132888	0.0561868	0.0180247	1	Y	0.112417	5106	-0.0288895	0.0897885	0.747642	1	N	0.0653155	9745	0.249987	0.0732482	0.000642807	0.106063	Y	0.0784637	9087	0.101343	0.0901296	0.260838	1	Y	0.0786708	6756	0.134523	0.07214	0.0622163	1	Y
chr5	171474582	rs12519165	T/A	Mixed	Sakornsakolpat_2019	30804561	FGF18;SMIM23	0.490879	15843	-0.0438953	0.0315631	0.164312	1	Y	0.275362	5106	-0.121199	0.0643192	0.0595201	1	Y	0.608671	9745	-0.0252278	0.0372611	0.498372	1	Y	0.479146	9087	0.00849002	0.0496233	0.864154	1	N	0.506661	6756	-0.075388	0.0410553	0.0663197	1	Y
chr5	52899203	rs1551943	A/G	Mixed	Sakornsakolpat_2019	30804561	ITGA1	0.168718	15843	0.0903397	0.03928	0.0214545	1	Y	0.0624755	5106	-0.0760898	0.117537	0.517395	1	N	0.22745	9745	0.112213	0.0426568	0.00852361	1	Y	0.16353	9087	0.0135937	0.0608648	0.823269	1	Y	0.175696	6756	0.147787	0.0515976	0.00418023	0.689738	Y
chr5	95700996	rs153916	T/C	Mixed	Sakornsakolpat_2019	30804561	SPATA9	0.554377	15843	0.0578003	0.0300099	0.0540995	1	Y	0.58304	5106	0.0232861	0.0574167	0.685063	1	Y	0.532222	9745	0.0726596	0.0361011	0.0441493	1	Y	0.552162	9087	0.0610885	0.0477817	0.201077	1	Y	0.557356	6756	0.0565584	0.0386691	0.14357	1	Y
chr6	116935855	rs674621	C/T	Mixed	Sakornsakolpat_2019	30804561	RFX6;VGLL2	0.314682	15843	0.0348846	0.032171	0.278211	1	Y	0.315805	5106	-0.0270945	0.0616341	0.660225	1	N	0.312109	9745	0.0643616	0.0386819	0.0961385	1	Y	0.315176	9087	-0.00775731	0.0511921	0.879555	1	N	0.314017	6756	0.0664196	0.0415484	0.109908	1	Y
chr6	117439416	rs9372480	T/C	Mixed	Sakornsakolpat_2019	30804561	ROS1;DCBLD1	0.598908	15843	0.0271432	0.0322838	0.400478	1	Y	0.849393	5106	0.0222222	0.0809079	0.783578	1	Y	0.477989	9745	0.0480309	0.0362036	0.184611	1	Y	0.594476	9087	0.0110837	0.0502732	0.825506	1	Y	0.60487	6756	0.0442114	0.0422441	0.295297	1	Y
chr6	139313320	rs9321714	C/T	Mixed	Sakornsakolpat_2019	30804561	TXLNB;CITED2	0.501136	15843	0.0196854	0.0300551	0.512482	1	Y	0.607619	5106	0.00276646	0.0576766	0.961744	1	Y	0.456388	9745	0.0427191	0.0361275	0.237026	1	Y	0.493892	9087	0.00522571	0.0475894	0.912561	1	Y	0.510879	6756	0.0245222	0.0388216	0.527606	1	Y
chr6	139959261	rs646695	C/T	Mixed	Sakornsakolpat_2019	30804561	LOC100132735;LOC100507477	0.227798	15843	0.0933432	0.0357386	0.00900584	1	Y	0.161966	5106	0.0601139	0.0769508	0.434685	1	Y	0.253925	9745	0.105971	0.0415979	0.0108495	1	Y	0.23253	9087	0.162699	0.0555757	0.00341678	0.563769	Y	0.221433	6756	0.0460234	0.0467964	0.32537	1	Y
chr6	142229945	rs6928024	A/G	Mixed	Sakornsakolpat_2019	30804561	VTA1;ADGRG6	0.353153	15843	-0.0348653	0.0329171	0.289516	1	Y	0.525362	5106	-0.0153109	0.0568401	0.787647	1	Y	0.241303	9745	-0.0562882	0.0414427	0.174395	1	Y	0.37306	9087	-0.0416049	0.0521684	0.425154	1	Y	0.326377	6756	-0.022227	0.0425469	0.601384	1	Y
chr6	142347764	rs9399401	C/T	Mixed	Sakornsakolpat_2019	30804561	ADGRG6	0.313135	15843	-0.056158	0.0324368	0.0833972	1	Y	0.378378	5106	-0.0893709	0.0584494	0.126257	1	Y	0.279169	9745	-0.0292562	0.0401417	0.466109	1	Y	0.320238	9087	-0.0333025	0.0516108	0.518757	1	Y	0.303582	6756	-0.0701609	0.0418611	0.0937307	1	Y
chr6	142493854	rs9403391	T/C	Mixed	Sakornsakolpat_2019	30804561	ADGRG6;LOC153910	0.043079	15843	-0.233589	0.0763325	0.0022123	0.365029	Y	0.0597336	5106	-0.304978	0.119199	0.0105105	1	Y	0.0315033	9745	-0.222322	0.104484	0.0333529	1	Y	0.0468251	9087	-0.159008	0.116664	0.172897	1	Y	0.0380403	6756	-0.280976	0.101087	0.00544349	0.898176	Y
chr6	142643859	rs9376701	C/T	Mixed	Sakornsakolpat_2019	30804561	LOC153910;HIVEP2	0.12646	15843	0.106179	0.0459384	0.020814	1	Y	0.200646	5106	0.191803	0.0706978	0.00666777	1	Y	0.093176	9745	0.010592	0.061811	0.86394	1	Y	0.126389	9087	0.0668091	0.07361	0.364085	1	Y	0.126554	6756	0.147313	0.0587786	0.0122022	1	Y
chr6	19842430	rs9350191	T/C	Mixed	Sakornsakolpat_2019	30804561	ID4	0.856246	15843	0.147714	0.0423474	0.00048639	0.0802543	Y	0.873482	5106	0.254918	0.0847565	0.00263275	0.434404	Y	0.842022	9745	0.109711	0.0498288	0.0276819	1	Y	0.857324	9087	0.128216	0.0670373	0.0557974	1	Y	0.854796	6756	0.148691	0.0547016	0.00656319	1	Y
chr6	20840440	rs12210803	T/A	Mixed	Sakornsakolpat_2019	30804561	CDKAL1	0.102285	15843	0.0611888	0.0493425	0.214944	1	Y	0.133275	5106	-0.0104316	0.0804864	0.896877	1	N	0.0851206	9745	0.164251	0.0644913	0.0108695	1	Y	0.102509	9087	0.00991942	0.0798871	0.901182	1	Y	0.101983	6756	0.105427	0.0628655	0.0935368	1	Y
chr6	22004680	rs13198656	T/C	Mixed	Sakornsakolpat_2019	30804561	CASC15	0.403143	15843	0.0225283	0.0323295	0.485907	1	Y	0.174599	5106	-0.0309261	0.0766713	0.686684	1	N	0.534325	9745	0.0337855	0.0365423	0.355195	1	Y	0.388577	9087	0.0227879	0.0509861	0.654916	1	Y	0.422735	6756	0.021626	0.0420049	0.606662	1	Y
chr6	22749672	rs4077636	A/G	Mixed	Sakornsakolpat_2019	30804561	LOC105374972;NRSN1	0.42959	15843	-0.081088	0.0306414	0.00813648	1	Y	0.26508	5106	-0.106766	0.0648033	0.099448	1	Y	0.497999	9745	-0.0807676	0.0356871	0.0236227	1	Y	0.433696	9087	-0.0986679	0.0484221	0.0415836	1	Y	0.424067	6756	-0.079357	0.039708	0.0456606	1	Y
chr6	30745803	rs2284174	C/T	Mixed	Sakornsakolpat_2019	30804561	IER3;HCG20	0.279145	15843	0.0349055	0.034888	0.317068	1	Y	0.463572	5106	0.0299826	0.0569203	0.59837	1	Y	0.1941	9745	0.0373609	0.0452937	0.409452	1	Y	0.276219	9087	0.0380928	0.0570486	0.504309	1	Y	0.283082	6756	0.0268765	0.0442127	0.54326	1	Y
chr6	31380742	rs4143333	G/A	Mixed	Sakornsakolpat_2019	30804561	HLA-B;MICA	0.0841381	15843	0.0340589	0.0522125	0.514199	1	Y	0.0404426	5106	-0.299522	0.145439	0.039452	1	N	0.113443	9745	0.0828508	0.0566613	0.143683	1	Y	0.0784637	9087	0.132234	0.0844131	0.117228	1	Y	0.0917703	6756	-0.0299555	0.0668661	0.654159	1	N
chr6	32183666	rs2070600	T/C	Mixed	Sakornsakolpat_2019	30804561	AGER	0.0375245	15843	-0.340013	0.0795388	1.91e-05	0.00315648	Y	0.0107716	5106	-0.112323	0.285373	0.693875	1	Y	0.0451001	9745	-0.413991	0.0863824	1.65e-06	0.000271724	Y	0.0410477	9087	-0.21912	0.119888	0.0675935	1	Y	0.0327857	6756	-0.459499	0.107044	1.77e-05	0.00291347	Y
chr6	6742916	rs1294421	G/T	Mixed	Sakornsakolpat_2019	30804561	LY86;RREB1	0.644543	15843	-0.0754839	0.0314997	0.0165598	1	Y	0.739424	5106	0.00119118	0.0639554	0.98514	1	N	0.619087	9745	-0.109039	0.0371356	0.0033221	0.548146	Y	0.634808	9087	-0.0071022	0.0499917	0.887026	1	Y	0.657638	6756	-0.129105	0.0406793	0.00150497	0.248321	Y
chr6	6858702	rs56306243	T/C	Mixed	Sakornsakolpat_2019	30804561	LY86;RREB1	0.0171369	15843	-0.0373236	0.106931	0.727057	1	N	0.0052879	5106	-0.114096	0.384618	0.766737	1	N	0.0248332	9745	-0.0249938	0.11261	0.824353	1	N	0.0159569	9087	-0.199751	0.167484	0.233005	1	N	0.0187241	6756	0.0248256	0.140093	0.859345	1	Y
chr6	7114609	rs7772296	G/A	Mixed	Sakornsakolpat_2019	30804561	RREB1	0.965884	15843	0.0449758	0.0825171	0.58572	1	N	0.989718	5106	-0.321322	0.285993	0.261212	1	Y	0.956952	9745	0.0777128	0.089324	0.384295	1	N	0.96561	9087	0.187604	0.131319	0.153114	1	N	0.966252	6756	-0.0508425	0.106002	0.631486	1	Y
chr6	7211585	rs1334576	A/G	Mixed	Sakornsakolpat_2019	30804561	RREB1	0.388563	15843	0.0398287	0.0304708	0.191175	1	Y	0.339209	5106	-0.0637667	0.0584931	0.275644	1	N	0.404926	9745	0.0815905	0.0366329	0.0259306	1	Y	0.392374	9087	0.0716917	0.0482465	0.137293	1	Y	0.383437	6756	0.0156979	0.0393813	0.690178	1	Y
chr6	7562999	rs2076295	G/T	Mixed	Sakornsakolpat_2019	30804561	DSP	0.465663	15843	-0.0743241	0.0297268	0.0124108	1	Y	0.501665	5106	0.0384643	0.0568164	0.498411	1	N	0.44941	9745	-0.126428	0.0357837	0.00041069	0.0677639	Y	0.467041	9087	-0.0938679	0.0471371	0.0464392	1	Y	0.46381	6756	-0.0739263	0.0383649	0.053989	1	Y
chr6	7718832	rs11243202	C/T	Mixed	Sakornsakolpat_2019	30804561	SNRNP48;BMP6	0.373193	15843	0.0565593	0.0311624	0.0695259	1	Y	0.223952	5106	-0.0408014	0.0676676	0.54653	1	N	0.459774	9745	0.0709132	0.0359176	0.0483441	1	Y	0.361781	9087	0.0718462	0.0490266	0.142797	1	Y	0.388544	6756	0.0463788	0.0405262	0.252451	1	Y
chr7	100032719	rs2897075	T/C	Mixed	Sakornsakolpat_2019	30804561	ZKSCAN1	0.306918	15843	-0.000400707	0.0329714	0.990303	1	Y	0.138171	5106	-0.00288297	0.0843002	0.972719	1	Y	0.384505	9745	0.0179181	0.036905	0.627308	1	N	0.312314	9087	-0.00275231	0.0509991	0.956961	1	Y	0.29966	6756	0.00707348	0.0433247	0.870309	1	N
chr7	100275052	rs73161741	A/G	Mixed	Sakornsakolpat_2019	30804561	GATS;SPDYE3	0.147037	15843	-0.0893979	0.04176	0.0322939	1	Y	0.0699177	5106	-0.0799222	0.110634	0.470048	1	Y	0.190713	9745	-0.100251	0.046174	0.0299189	1	Y	0.143832	9087	-0.0869867	0.0662228	0.188999	1	Y	0.151347	6756	-0.0966001	0.0539786	0.0735183	1	Y
chr7	20293478	rs78446889	A/C	Mixed	Sakornsakolpat_2019	30804561	LOC100506098;LOC101927769	0.0623304	15843	-0.0787771	0.0621814	0.205194	1	Y	0.0903839	5106	-0.0273555	0.0968385	0.777571	1	Y	0.0502309	9745	-0.159981	0.0826518	0.052916	1	Y	0.0624519	9087	0.0098403	0.0995183	0.921234	1	N	0.062167	6756	-0.155826	0.0797767	0.050787	1	Y
chr7	20378511	rs2040732	T/C	Mixed	Sakornsakolpat_2019	30804561	ITGB8	0.396137	15843	0.0132721	0.0303525	0.66192	1	N	0.345182	5106	0.0203119	0.0597496	0.733895	1	N	0.428938	9745	0.0109111	0.0361363	0.762695	1	N	0.388137	9087	0.00585889	0.0484854	0.903819	1	N	0.406898	6756	0.0156328	0.0390407	0.688844	1	N
chr7	20687705	rs7805806	G/A	Mixed	Sakornsakolpat_2019	30804561	ABCB5	0.137221	15843	0.0014615	0.0433748	0.973121	1	Y	0.161379	5106	0.0953709	0.076792	0.214259	1	Y	0.128887	9745	-0.0525336	0.0536496	0.327481	1	N	0.137614	9087	0.0468288	0.0695328	0.500643	1	Y	0.136693	6756	-0.0353566	0.0556541	0.525238	1	N
chr8	8840148	rs9329170	G/C	Mixed	Sakornsakolpat_2019	30804561	MFHAS1	0.17806	15843	-0.0283203	0.0397065	0.475697	1	Y	0.264199	5106	-0.133328	0.0645114	0.0387584	1	Y	0.144125	9745	0.015512	0.0513415	0.76255	1	N	0.178112	9087	0.0723732	0.0631324	0.251641	1	N	0.17799	6756	-0.0978149	0.0512055	0.0561019	1	Y
chr8	9158972	rs330937	G/C	Mixed	Sakornsakolpat_2019	30804561	PPP1R3B;LOC101929128	0.308811	15843	0.0297227	0.0335215	0.375253	1	Y	0.125147	5106	0.0194874	0.0857557	0.820235	1	Y	0.37763	9745	0.0423176	0.037414	0.258028	1	Y	0.318477	9087	0.0273122	0.0524153	0.602316	1	Y	0.295811	6756	0.0271667	0.0437266	0.534412	1	Y
chr9	116350087	rs2224768	G/A	Mixed	Sakornsakolpat_2019	30804561	PAPPA	0.284889	15843	0.0514929	0.0338094	0.12775	1	Y	0.101156	5106	-0.0202849	0.0947935	0.830555	1	N	0.376296	9745	0.057994	0.0371939	0.118941	1	Y	0.280291	9087	0.166153	0.0529419	0.00169874	0.280291	Y	0.291075	6756	-0.0476774	0.0440648	0.27926	1	N
chr9	116639371	rs803923	A/G	Mixed	Sakornsakolpat_2019	30804561	ASTN2	0.487061	15843	0.041172	0.0301151	0.171577	1	Y	0.360752	5106	-0.0105527	0.0592795	0.85871	1	N	0.531042	9745	0.0612582	0.035761	0.0867149	1	Y	0.487345	9087	0.0769604	0.048052	0.109242	1	Y	0.486679	6756	0.0230113	0.0387712	0.552835	1	Y
chr9	3237378	rs613518	T/C	Mixed	Sakornsakolpat_2019	30804561	RFX3	0.75071	15843	-0.0151502	0.0396391	0.70231	1	Y	0.467979	5106	-0.0207633	0.0569187	0.715269	1	Y	0.886301	9745	-0.0317013	0.0566839	0.575982	1	Y	0.749587	9087	0.0224745	0.0641636	0.726138	1	N	0.75222	6756	-0.0419897	0.050562	0.406279	1	Y
chr9	3577936	rs10972560	G/T	Mixed	Sakornsakolpat_2019	30804561	RFX3;RFX3-AS1	0.297387	15843	0.0153343	0.0338661	0.650698	1	N	0.0815707	5106	0.0310669	0.108673	0.774973	1	N	0.406567	9745	0.00989761	0.0366209	0.786951	1	N	0.2908	9087	0.0213213	0.0525757	0.685085	1	N	0.306246	6756	0.00319022	0.0444328	0.942762	1	N
chr9	4143749	rs10114763	T/A	Mixed	Sakornsakolpat_2019	30804561	GLIS3	0.401692	15843	0.0563532	0.0301076	0.0612443	1	Y	0.390913	5106	0.0630416	0.0577438	0.274945	1	Y	0.419343	9745	0.0524517	0.0361793	0.147122	1	Y	0.39518	9087	0.0915875	0.0474298	0.0534818	1	Y	0.41045	6756	0.039445	0.0390973	0.313026	1	Y
chr9	4320425	rs57182325	C/G	Mixed	Sakornsakolpat_2019	30804561	GLIS3;SLC1A1	0.0992236	15843	0.0483347	0.0496266	0.330073	1	Y	0.087642	5106	0.13342	0.101462	0.18852	1	Y	0.110108	9745	0.0186587	0.0578818	0.747181	1	Y	0.0959062	9087	0.0144794	0.0802164	0.856756	1	Y	0.103686	6756	0.0556989	0.0633764	0.379478	1	Y
chr9	82511248	rs7866939	C/T	Mixed	Sakornsakolpat_2019	30804561	SPATA31D1;RASEF	0.417187	15843	0.0736766	0.0314667	0.019211	1	Y	0.587348	5106	0.0482963	0.0573448	0.399671	1	Y	0.319138	9745	0.0882462	0.0386561	0.0224388	1	Y	0.427149	9087	0.115551	0.0501429	0.0211984	1	Y	0.403789	6756	0.052807	0.0405733	0.19308	1	Y
chr9	98899368	rs10760580	A/G	Mixed	Sakornsakolpat_2019	30804561	GALNT12;COL15A1	0.223158	15843	0.0193336	0.0361939	0.593226	1	N	0.0798081	5106	0.129388	0.105561	0.220303	1	N	0.288404	9745	-0.00370404	0.0396179	0.925511	1	Y	0.222186	9087	0.0898083	0.0563262	0.110839	1	N	0.224467	6756	-0.0371958	0.0473739	0.432363	1	Y
chr10	103897116	rs1570221	A/G	Mixed	Sakornsakolpat_2019	30804561	STN1	0.295083	15843	0.0872001	0.033095	0.00841761	1	Y	0.155307	5106	0.0587987	0.0772878	0.446791	1	Y	0.349718	9745	0.0998604	0.0376117	0.00792995	1	Y	0.299934	9087	0.0297418	0.0522864	0.569474	1	Y	0.288558	6756	0.137709	0.0428764	0.00131917	0.217663	Y
chr10	12235993	rs7068966	T/C	Mixed	Sakornsakolpat_2019	30804561	CDC123	0.422521	15843	-0.100123	0.0309692	0.00122498	0.202121	Y	0.219937	5106	-0.147498	0.068813	0.0320756	1	Y	0.531247	9745	-0.0891132	0.0356303	0.0123826	1	Y	0.420271	9087	-0.148132	0.0493057	0.00266147	0.439143	Y	0.425548	6756	-0.0740143	0.039931	0.0638029	1	Y
chr10	75899975	rs11594905	A/G	Mixed	Sakornsakolpat_2019	30804561	LRMDA	0.0937007	15843	0.0415408	0.0495777	0.402091	1	Y	0.0234038	5106	-0.0443466	0.180576	0.806005	1	N	0.132273	9745	0.0547571	0.0526533	0.298361	1	Y	0.0886981	9087	0.0231447	0.078456	0.767992	1	Y	0.100429	6756	0.0504735	0.0643163	0.432589	1	Y
chr10	76559121	rs2579762	C/A	Mixed	Sakornsakolpat_2019	30804561	LRMDA;KCNMA1	0.382156	15843	-0.0247609	0.0318572	0.437013	1	N	0.169409	5106	-0.0846905	0.0778562	0.276692	1	N	0.485531	9745	-0.0106339	0.0358714	0.766889	1	N	0.379443	9087	-0.027003	0.0498345	0.587919	1	N	0.385805	6756	-0.0284678	0.0415624	0.493381	1	N
chr10	79171724	rs780151	A/G	Mixed	Sakornsakolpat_2019	30804561	ZMIZ1	0.315976	15843	-0.0575568	0.0321718	0.0736077	1	Y	0.165492	5106	-0.0134099	0.0758306	0.859634	1	Y	0.402668	9745	-0.0801797	0.0363388	0.0273523	1	Y	0.304281	9087	-0.0415785	0.0513745	0.41833	1	Y	0.331705	6756	-0.0792378	0.0414126	0.0557	1	Y
chr10	79946568	rs721917	G/A	Mixed	Sakornsakolpat_2019	30804561	SFTPD	0.424572	15843	0.0783938	0.0302042	0.00944635	1	Y	0.412652	5106	0.0752572	0.0573107	0.189135	1	Y	0.421652	9745	0.0746965	0.0364692	0.0405397	1	Y	0.42968	9087	0.10877	0.0486794	0.0254552	1	Y	0.417703	6756	0.070019	0.03862	0.069828	1	Y
chr10	80458350	rs1902661	C/G	Mixed	Sakornsakolpat_2019	30804561	TSPAN14	0.624124	15843	-0.0305581	0.0303159	0.31346	1	Y	0.611437	5106	-0.034381	0.0569292	0.545893	1	Y	0.617496	9745	-0.0179521	0.0366211	0.623985	1	Y	0.631341	9087	-0.0166964	0.0479761	0.727828	1	Y	0.614417	6756	-0.0354849	0.039195	0.365283	1	Y
chr11	12471745	rs80145403	A/G	Mixed	Sakornsakolpat_2019	30804561	PARVA	0.0909234	15843	0.089049	0.0510273	0.0809635	1	Y	0.0235018	5106	0.0748213	0.194018	0.699763	1	Y	0.125603	9745	0.096447	0.0542683	0.0755313	1	Y	0.0912292	9087	0.10338	0.0781651	0.185974	1	Y	0.0905121	6756	0.0738223	0.0676222	0.27497	1	Y
chr11	12686329	rs7114698	T/C	Mixed	Sakornsakolpat_2019	30804561	TEAD1	0.418671	15843	0.0168157	0.0303458	0.579487	1	Y	0.364963	5106	0.0996152	0.0584052	0.0880844	1	Y	0.454028	9745	-0.003039	0.0364039	0.93347	1	N	0.413008	9087	-0.000865348	0.0480657	0.985636	1	N	0.426288	6756	0.0356488	0.0391785	0.362871	1	Y
chr11	13149689	rs4757118	T/C	Mixed	Sakornsakolpat_2019	30804561	RASSF10;ARNTL	0.418134	15843	0.0422274	0.0317032	0.182873	1	Y	0.176557	5106	0.0784541	0.0757141	0.300114	1	Y	0.544074	9745	0.0307769	0.0359952	0.392535	1	Y	0.412292	9087	0.038071	0.0496167	0.442901	1	Y	0.425992	6756	0.0371393	0.0412629	0.368085	1	Y
chr11	86138052	rs11234554	G/C	Mixed	Sakornsakolpat_2019	30804561	PICALM;EED	0.608597	15843	-0.0591502	0.0310008	0.0563886	1	Y	0.738641	5106	0.0410492	0.0650578	0.528063	1	N	0.543766	9745	-0.0879288	0.0362014	0.0151458	1	Y	0.609002	9087	-0.0100032	0.0490417	0.838374	1	Y	0.608052	6756	-0.109183	0.0401151	0.00649379	1	Y
chr11	86733719	rs117261012	G/A	Mixed	Sakornsakolpat_2019	30804561	ME3;PRSS23	0.111311	15843	0.0769832	0.046899	0.1007	1	Y	0.0306502	5106	0.0258844	0.171627	0.88012	1	Y	0.157927	9745	0.0927518	0.0497508	0.0622756	1	Y	0.106691	9087	0.123611	0.0731301	0.0909742	1	Y	0.117525	6756	0.0570794	0.0614196	0.352715	1	Y
chr12	114745123	rs4767250	T/G	Mixed	Sakornsakolpat_2019	30804561	TBX3;MED13L	0.258663	15843	0.00115715	0.0349783	0.973609	1	N	0.0775558	5106	0.0948881	0.106386	0.372435	1	N	0.358081	9745	0.00737566	0.0378784	0.845612	1	N	0.255695	9087	-0.00904385	0.0548531	0.869043	1	Y	0.262655	6756	0.0242201	0.0455838	0.59519	1	N
chr12	115510096	rs7958945	G/A	Mixed	Sakornsakolpat_2019	30804561	TBX3;MED13L	0.466263	15843	0.0129854	0.031511	0.680273	1	Y	0.686741	5106	0.0371758	0.0619755	0.548609	1	Y	0.363828	9745	0.0142428	0.0375517	0.704477	1	Y	0.466105	9087	-0.0265073	0.0496885	0.593708	1	N	0.466474	6756	0.03698	0.0408766	0.365639	1	Y
chr12	28167603	rs11049386	A/T	Mixed	Sakornsakolpat_2019	30804561	PTHLH;CCDC91	0.196364	15843	-0.0770899	0.0377452	0.0411143	1	Y	0.0542499	5106	-0.25921	0.127401	0.0418916	1	Y	0.280605	9745	-0.0647285	0.040239	0.107704	1	Y	0.188896	9087	-0.0790504	0.0594821	0.183856	1	Y	0.206409	6756	-0.0793708	0.0491109	0.106061	1	Y
chr12	95100136	rs4762172	C/T	Mixed	Sakornsakolpat_2019	30804561	FGD6	0.126933	15843	-0.165592	0.046715	0.000393008	0.0648463	Y	0.189777	5106	-0.147198	0.071912	0.0406663	1	Y	0.0893279	9745	-0.168455	0.0636595	0.00814032	1	Y	0.130241	9087	-0.0847688	0.0757132	0.262883	1	Y	0.122484	6756	-0.22899	0.0594794	0.000118164	0.019497	Y
chr12	95144245	rs60129850	A/C	Mixed	Sakornsakolpat_2019	30804561	FGD6	0.196711	15843	-0.00225903	0.0369703	0.951276	1	N	0.178907	5106	0.0104477	0.0736569	0.887204	1	Y	0.212417	9745	-0.0160143	0.0436676	0.713819	1	N	0.191042	9087	-0.0225916	0.059345	0.703439	1	N	0.204337	6756	0.0133746	0.0474671	0.778124	1	Y
chr12	95843792	rs7307510	C/T	Mixed	Sakornsakolpat_2019	30804561	LOC105369921	0.786783	15843	0.0725391	0.0365173	0.0469853	1	Y	0.749804	5106	0.171589	0.064487	0.00779493	1	Y	0.799128	9745	0.0385527	0.0453119	0.394864	1	Y	0.785353	9087	0.0534322	0.0583241	0.359601	1	Y	0.788706	6756	0.0815979	0.0469321	0.0820987	1	Y
chr13	44268367	rs9525927	A/G	Mixed	Sakornsakolpat_2019	30804561	MIR8079;SERP2	0.806508	15843	-0.099409	0.0386542	0.0101186	1	Y	0.838523	5106	-0.194254	0.076745	0.0113684	1	Y	0.810929	9745	-0.0727437	0.0462699	0.115913	1	Y	0.796082	9087	-0.0940666	0.06033	0.118949	1	Y	0.82053	6756	-0.0984932	0.0504644	0.0509697	1	Y
chr14	92134454	rs2295726	T/G	Mixed	Sakornsakolpat_2019	30804561	CPSF2	0.201856	15843	0.0307879	0.038205	0.420324	1	Y	0.237662	5106	0.0252719	0.0655196	0.699707	1	Y	0.163058	9745	0.0354772	0.0487384	0.466669	1	Y	0.211181	9087	-0.024772	0.0611501	0.685402	1	N	0.189313	6756	0.0743064	0.0490073	0.129461	1	Y
chr14	92639608	rs72699855	C/G	Mixed	Sakornsakolpat_2019	30804561	RIN3	0.146753	15843	-0.189882	0.0412197	4.09e-06	0.000675407	Y	0.092832	5106	-0.116585	0.0942758	0.216223	1	Y	0.18353	9745	-0.217749	0.0466978	3.12e-06	0.000514331	Y	0.141411	9087	-0.092611	0.0658627	0.159688	1	Y	0.153937	6756	-0.263539	0.0529975	6.6e-07	0.000108964	Y
chr14	93045296	rs35584079	A/G	Mixed	Sakornsakolpat_2019	30804561	ITPK1	0.245755	15843	-0.000962245	0.0383981	0.980007	1	N	0.489522	5106	-0.0308423	0.0571618	0.5895	1	N	0.129554	9745	0.0277687	0.0533841	0.602947	1	Y	0.247496	9087	-0.0300865	0.0621364	0.628243	1	N	0.243413	6756	0.0152769	0.0489803	0.755117	1	Y
chr15	49679298	rs17482833	C/A	Mixed	Sakornsakolpat_2019	30804561	DTWD1;ATP8B4	0.228997	15843	0.0231189	0.0357586	0.517939	1	N	0.0816686	5106	-0.0301916	0.102323	0.767947	1	Y	0.310056	9745	0.0300518	0.0390991	0.442127	1	N	0.225652	9087	0.0429049	0.0557378	0.441441	1	N	0.233496	6756	-0.00327485	0.0467753	0.944184	1	Y
chr15	49692513	rs72731149	C/G	Mixed	Sakornsakolpat_2019	30804561	DTWD1;ATP8B4	0.133371	15843	-0.0988968	0.0466183	0.0338867	1	Y	0.243047	5106	-0.0585511	0.0659886	0.374922	1	Y	0.0709595	9745	-0.128968	0.0687294	0.0605923	1	Y	0.137284	9087	-0.0695079	0.0749244	0.35356	1	Y	0.128108	6756	-0.109485	0.0596822	0.0665846	1	Y
chr15	50692313	rs4774574	T/G	Mixed	Sakornsakolpat_2019	30804561	TRPM7;SPPL2A	0.133056	15843	-0.056057	0.0438872	0.201497	1	Y	0.0417156	5106	-0.169939	0.142367	0.232607	1	Y	0.179682	9745	-0.035425	0.0471665	0.452615	1	Y	0.135468	9087	-0.0934583	0.0673135	0.165015	1	Y	0.129811	6756	-0.0287619	0.0578553	0.619094	1	Y
chr15	71320175	rs1441358	G/T	Mixed	Sakornsakolpat_2019	30804561	THSD4	0.391845	15843	0.0974268	0.03095	0.00164463	0.271364	Y	0.526831	5106	0.242802	0.0562327	1.58e-05	0.00260018	Y	0.331503	9745	0.0353267	0.0380346	0.35299	1	Y	0.391383	9087	0.0278791	0.0493949	0.572473	1	Y	0.392466	6756	0.137439	0.0398216	0.000557738	0.0920267	Y
chr15	71363396	rs12102112	T/C	Mixed	Sakornsakolpat_2019	30804561	THSD4	0.131383	15843	0.0862428	0.0434861	0.0473424	1	N	0.0947904	5106	0.13147	0.0959831	0.170774	1	N	0.153412	9745	0.0776834	0.0497765	0.118608	1	N	0.130846	9087	0.0639283	0.0684429	0.350284	1	N	0.132105	6756	0.0792386	0.0565501	0.161151	1	N
chr15	71373485	rs2119568	C/T	Mixed	Sakornsakolpat_2019	30804561	THSD4	0.145806	15843	0.0889092	0.041858	0.0336644	1	Y	0.0943008	5106	0.0960262	0.0957926	0.316132	1	Y	0.169266	9745	0.0899678	0.0476208	0.0588576	1	Y	0.146363	9087	0.0663162	0.0661764	0.316289	1	Y	0.145056	6756	0.0753605	0.0542402	0.164716	1	Y
chr15	71511111	rs62015883	T/C	Mixed	Sakornsakolpat_2019	30804561	THSD4	0.172852	15843	0.0675018	0.0388536	0.0823279	1	Y	0.185272	5106	0.0617357	0.0718908	0.390482	1	Y	0.170344	9745	0.0562329	0.0471764	0.233273	1	Y	0.170518	9087	0.108567	0.0627597	0.0836502	1	Y	0.175992	6756	0.0395922	0.049632	0.425036	1	Y
chr15	77685725	rs4074365	C/T	Mixed	Sakornsakolpat_2019	30804561	LINGO1	0.445276	15843	-0.0604849	0.0311369	0.0520708	1	Y	0.622503	5106	-0.10946	0.0587647	0.0625079	1	Y	0.357209	9745	-0.0358752	0.0377031	0.341342	1	Y	0.448993	9087	-0.0408966	0.0495291	0.40897	1	Y	0.440275	6756	-0.0685267	0.0401057	0.087515	1	Y
chr15	78096122	rs6495272	T/C	Mixed	Sakornsakolpat_2019	30804561	SH2D7	0.249037	15843	-0.00150142	0.0346076	0.965395	1	N	0.28398	5106	-0.113424	0.0630299	0.0719346	1	N	0.23648	9745	0.0615835	0.0424687	0.147032	1	Y	0.246286	9087	-0.0496503	0.0549476	0.366211	1	N	0.252738	6756	0.0326748	0.0446771	0.464562	1	Y
chr15	78606590	rs55676755	G/C	Mixed	Sakornsakolpat_2019	30804561	CHRNA3	0.282428	15843	0.209726	0.0331907	2.64e-10	4.35e-08	Y	0.161575	5106	0.325501	0.0771811	2.47e-05	0.0040784	Y	0.358851	9745	0.183552	0.0376055	1.06e-06	0.000174173	Y	0.264719	9087	0.131291	0.0532715	0.013718	1	Y	0.306246	6756	0.260188	0.0425027	9.26e-10	1.53e-07	Y
chr15	78631503	rs28534575	G/T	Mixed	Sakornsakolpat_2019	30804561	CHRNB4	0.250331	15843	-0.198234	0.0348129	1.24e-08	2.04e-06	Y	0.261359	5106	-0.169156	0.0639765	0.00819235	1	Y	0.224166	9745	-0.224922	0.0429293	1.61e-07	2.66e-05	Y	0.268956	9087	-0.159779	0.0540769	0.00313013	0.516472	Y	0.225281	6756	-0.233045	0.0456909	3.39e-07	5.59e-05	Y
chr15	83024761	rs7181169	C/T	Mixed	Sakornsakolpat_2019	30804561	BTBD1	0.439563	15843	-0.0698657	0.0301655	0.0205538	1	Y	0.451234	5106	-0.0927764	0.0568945	0.102959	1	Y	0.449615	9745	-0.0735722	0.0363722	0.0430982	1	Y	0.435127	9087	-0.114603	0.0477486	0.0163887	1	Y	0.44553	6756	-0.0427734	0.0390593	0.273477	1	Y
chr15	83847191	rs4523894	G/C	Mixed	Sakornsakolpat_2019	30804561	ADAMTSL3	0.0682005	15843	-0.0948606	0.0587289	0.106261	1	Y	0.0203682	5106	-0.0481272	0.211801	0.820246	1	Y	0.0896357	9745	-0.104972	0.0629041	0.0951646	1	Y	0.0681743	9087	-0.176012	0.0903237	0.0513332	1	Y	0.0682356	6756	-0.0346871	0.0776958	0.655273	1	Y
chr16	10615156	rs56134392	C/T	Mixed	Sakornsakolpat_2019	30804561	EMP2;TEKT5	0.44436	15843	0.0280638	0.0313218	0.370262	1	Y	0.628574	5106	0.00932967	0.0590357	0.87443	1	Y	0.336634	9745	0.0318876	0.0380053	0.401452	1	Y	0.455486	9087	0.00678787	0.049677	0.891315	1	Y	0.429396	6756	0.0246138	0.0405017	0.543371	1	Y
chr16	11195285	rs1990572	A/G	Mixed	Sakornsakolpat_2019	30804561	CLEC16A;SOCS1	0.176261	15843	-0.0685233	0.0388424	0.0777091	1	Y	0.147474	5106	-0.177792	0.078515	0.0235477	1	Y	0.190918	9745	-0.0372683	0.0459706	0.417539	1	Y	0.174535	9087	-0.0869304	0.0618614	0.159948	1	Y	0.178582	6756	-0.0593483	0.0500479	0.235689	1	Y
chr16	57988721	rs8044657	A/G	Mixed	Sakornsakolpat_2019	30804561	TEPP	0.155084	15843	-0.0733596	0.0443658	0.0982258	1	Y	0.293184	5106	-0.026243	0.0626317	0.675213	1	Y	0.0902514	9745	-0.126876	0.0644171	0.0488847	1	Y	0.157753	9087	-0.0438147	0.0724279	0.545217	1	Y	0.151495	6756	-0.0845832	0.0561997	0.132312	1	Y
chr16	58063696	rs12926803	C/G	Mixed	Sakornsakolpat_2019	30804561	MMP15;CFAP20	0.223979	15843	0.0990829	0.0361577	0.00613834	1	Y	0.196533	5106	0.063498	0.0718165	0.376604	1	Y	0.221909	9745	0.117492	0.0432371	0.00658009	1	Y	0.227578	9087	0.211291	0.0576815	0.000249225	0.0411221	Y	0.219139	6756	0.03638	0.046644	0.435421	1	Y
chr16	75306333	rs4888379	T/A	Mixed	Sakornsakolpat_2019	30804561	CFDP1	0.493499	15843	0.0658365	0.0305513	0.0311657	1	Y	0.3019	5106	0.0928292	0.0614882	0.131118	1	Y	0.58312	9745	0.0619173	0.0361853	0.0870595	1	Y	0.490261	9087	0.0399542	0.0484319	0.409397	1	Y	0.497854	6756	0.0947129	0.0395201	0.0165491	1	Y
chr17	30086111	rs8080772	C/T	Mixed	Sakornsakolpat_2019	30804561	EFCAB5	0.260273	15843	-0.0175297	0.0343633	0.609961	1	Y	0.0875441	5106	0.0484154	0.0997467	0.627405	1	N	0.356439	9745	-0.0276169	0.037356	0.459732	1	Y	0.253439	9087	0.00464672	0.0539132	0.931316	1	N	0.269464	6756	-0.0372635	0.044773	0.405254	1	Y
chr17	30729320	rs1973252	A/G	Mixed	Sakornsakolpat_2019	30804561	SUZ12P1	0.220571	15843	-0.0697554	0.0367662	0.0577926	1	Y	0.335977	5106	-0.0348447	0.0598257	0.560273	1	Y	0.169677	9745	-0.0994254	0.0476846	0.0370637	1	Y	0.219324	9087	-0.0984826	0.05961	0.0985111	1	Y	0.222247	6756	-0.0461661	0.0468029	0.323939	1	Y
chr17	38678826	rs34727469	T/C	Mixed	Sakornsakolpat_2019	30804561	EPOP;MIR4734	0.0931011	15843	0.0629999	0.0495375	0.203457	1	Y	0.0249706	5106	0.164836	0.181558	0.36393	1	Y	0.133504	9745	0.0623197	0.0524412	0.234687	1	Y	0.0869924	9087	0.0932952	0.0791816	0.2387	1	Y	0.101317	6756	0.0614111	0.0637253	0.335204	1	Y
chr17	40062520	rs62065216	A/G	Mixed	Sakornsakolpat_2019	30804561	THRA	0.373477	15843	0.0443448	0.0312333	0.155668	1	Y	0.260086	5106	0.0400356	0.0655901	0.541603	1	Y	0.425757	9745	0.0406517	0.0364947	0.265319	1	Y	0.373005	9087	0.0218536	0.0490924	0.65621	1	Y	0.374112	6756	0.0733817	0.0406303	0.0709051	1	Y
chr17	45846834	rs12373142	G/C	Mixed	Sakornsakolpat_2019	30804561	SPPL2C	0.155936	15843	0.14166	0.0408195	0.000519686	0.0857482	Y	0.0446533	5106	0.361539	0.142779	0.0113365	1	Y	0.220626	9745	0.125361	0.0433949	0.00386653	0.637978	Y	0.148784	9087	0.135329	0.0637163	0.0336759	1	Y	0.165557	6756	0.155659	0.0532332	0.00345459	0.570007	Y
chr17	71220546	rs11655567	C/T	Mixed	Sakornsakolpat_2019	30804561	CASC17;LINC02095	0.411759	15843	0.0464484	0.03072	0.130536	1	Y	0.317274	5106	-0.0606737	0.0621016	0.328566	1	N	0.46747	9745	0.0784662	0.0363014	0.0306554	1	Y	0.409541	9087	0.0885444	0.0482639	0.0665664	1	Y	0.414742	6756	0.0235411	0.0399305	0.555491	1	Y
chr17	71372270	rs9904181	T/G	Mixed	Sakornsakolpat_2019	30804561	CASC17;LINC02095	0.12384	15843	0.0142286	0.047768	0.765803	1	Y	0.220917	5106	-0.0421448	0.068873	0.540591	1	N	0.080041	9745	0.0818155	0.0672597	0.223828	1	Y	0.126885	9087	0.0653116	0.0763941	0.39259	1	Y	0.119745	6756	-0.0278906	0.0613827	0.64956	1	N
chr18	8808466	rs647097	C/T	Mixed	Sakornsakolpat_2019	30804561	MTCL1	0.315628	15843	0.067157	0.03272	0.0401237	1	Y	0.402566	5106	0.0349659	0.0575896	0.543747	1	Y	0.264597	9745	0.0773773	0.0409709	0.0589465	1	Y	0.321118	9087	0.0937497	0.0520434	0.0716438	1	Y	0.308245	6756	0.0362098	0.0422026	0.390893	1	Y
chr19	40796801	rs7937	T/C	Mixed	Cho_2012	22080838	MIA-RAB4B	0.483589	15843	0.0860547	0.0307461	0.00512802	0.846123	Y	0.303956	5106	0.00394958	0.0613186	0.948643	1	Y	0.568343	9745	0.121093	0.0365354	0.000918426	0.15154	Y	0.473699	9087	0.0744456	0.0489957	0.128654	1	Y	0.496892	6756	0.109408	0.0395884	0.00571599	0.943138	Y
chr19	45790878	rs72626215	A/G	Mixed	Sakornsakolpat_2019	30804561	DMWD	0.208578	15843	-0.0739734	0.0370137	0.0456582	1	Y	0.0945946	5106	0.0774655	0.0970928	0.424957	1	N	0.26706	9745	-0.0999023	0.0410883	0.0150404	1	Y	0.211126	9087	-0.0423538	0.0576635	0.462644	1	Y	0.205151	6756	-0.0977589	0.0483539	0.0432033	1	Y
chr21	33991458	rs11088268	G/T	Mixed	Sakornsakolpat_2019	30804561	LOC101928126;MRPS6	0.102916	15843	-0.00221974	0.0491365	0.963968	1	Y	0.032217	5106	-0.112176	0.164957	0.496485	1	Y	0.134479	9745	0.0107665	0.0530482	0.839168	1	N	0.106361	9087	-0.0113218	0.0747976	0.879687	1	Y	0.098283	6756	-0.00184935	0.0653999	0.977441	1	Y
chr21	34289445	rs2096468	C/A	Mixed	Sakornsakolpat_2019	30804561	LINC00310;KCNE2	0.49615	15843	-0.0431999	0.030104	0.151281	1	Y	0.397963	5106	-0.0391091	0.0581855	0.501491	1	Y	0.54746	9745	-0.0525501	0.03613	0.145816	1	Y	0.490041	9087	-0.0446782	0.0473951	0.345847	1	Y	0.504367	6756	-0.0429031	0.0390862	0.272355	1	Y
chr21	34629159	rs2006998	G/A	Mixed	Sakornsakolpat_2019	30804561	RCAN1;CLIC6	0.0953733	15843	-0.0300245	0.0509114	0.555364	1	N	0.122699	5106	-0.0479942	0.087403	0.582928	1	N	0.0870703	9745	-0.0204086	0.0635779	0.748209	1	N	0.095356	9087	-0.0954117	0.0811026	0.239422	1	N	0.0953967	6756	0.0147825	0.0655938	0.821696	1	Y
chr22	17837292	rs2542334	T/C	Mixed	Sakornsakolpat_2019	30804561	MICAL3	0.36625	15843	0.0222672	0.0310367	0.473098	1	Y	0.454269	5106	0.0349226	0.0565552	0.536907	1	Y	0.326988	9745	0.0143181	0.0380912	0.707	1	Y	0.363871	9087	-0.0172031	0.049568	0.728546	1	N	0.369449	6756	0.0440944	0.0399055	0.269172	1	Y
chr22	18006117	rs9617650	C/G	Mixed	Sakornsakolpat_2019	30804561	MICAL3	0.194029	15843	0.0144924	0.037313	0.697719	1	N	0.187133	5106	-0.0503275	0.071153	0.479371	1	Y	0.206311	9745	0.0462133	0.0447604	0.301857	1	N	0.192748	9087	0.00220014	0.0585893	0.970045	1	N	0.195752	6756	0.0333331	0.0485591	0.492433	1	N
chr22	32939401	rs73158393	G/C	Mixed	Sakornsakolpat_2019	30804561	SYN3	0.182857	15843	-0.00753573	0.0382083	0.843649	1	Y	0.0543478	5106	0.0713398	0.122565	0.560529	1	N	0.255362	9745	-0.0282413	0.0410235	0.49119	1	Y	0.175801	9087	0.110718	0.0597232	0.0637601	1	N	0.192348	6756	-0.104429	0.0499176	0.0364354	1	Y
