# Supplementary material for: Whole genome sequence analysis of pulmonary function and COPD in 19,996 multi-ethnic participants
Source: Nat Commun. 2020 Oct 14;11:5182. doi: 10.1038/s41467-020-18334-7 (PMC7598941; doi:10.1038/s41467-020-18334-7)
Supplement: Supplementary file 11 — Supplementary Data 8 [file 41467_2020_18334_MOESM11_ESM.xlsx]

## Sheet: Sheet1
Supplementary Data 8: Detailed results of genetic association with severe COPD in TOPMed for previously reported variants.
Chr	Pos (b38)	rsid	Effect/other allele	Ancestry Reported in Previous Literature	Source	Source_PMID	Nearest Gene	All							African American							White							Population-based							COPD-enriched
								EAF	N	Beta	SE	P-value	Bonferroni Adjusted P-value	Consistent Direction with Previous Literature (Y/N)	EAF	N	Beta	SE	P-value	Bonferroni Adjusted P-value	Consistent Direction with Previous Literature (Y/N)	EAF	N	Beta	SE	P-value	Bonferroni Adjusted P-value	Consistent Direction with Previous Literature (Y/N)	EAF	N	Beta	SE	P-value	Bonferroni Adjusted P-value	Consistent Direction with Previous Literature (Y/N)	EAF	N	Beta	SE	P-value	Bonferroni Adjusted P-value	Consistent Direction with Previous Literature (Y/N)
chr1	111195486	rs629619	T/C	Mixed	Sakornsakolpat_2019	30804561	DENND2D	0.193962	13116	0.160509	0.0587491	0.00629318	1	Y	0.220808	4479	0.110029	0.11573	0.341738	1	Y	0.192462	7708	0.147606	0.0687974	0.0319118	1	Y	0.188777	8028	0.26615	0.133975	0.0469714	1	Y	0.202142	5088	0.131403	0.0645749	0.0418622	1	Y
chr1	16979534	rs9435731	A/C	Mixed	Sakornsakolpat_2019	30804561	MFAP2	0.391773	13116	0.0379602	0.0491896	0.440285	1	Y	0.19223	4479	-0.088941	0.126101	0.480613	1	N	0.512455	7708	0.0635633	0.053723	0.236742	1	Y	0.382785	8028	0.031173	0.11363	0.783825	1	Y	0.405955	5088	0.0234461	0.0541029	0.664753	1	Y
chr1	218318779	rs3121580	C/T	Mixed	Sakornsakolpat_2019	30804561	RRP15	0.863907	13116	0.01406	0.0675179	0.83504	1	Y	0.942621	4479	0.181699	0.198406	0.359776	1	Y	0.821679	7708	-0.0057042	0.0720634	0.936909	1	N	0.863976	8028	-0.220811	0.149507	0.139696	1	N	0.863797	5088	0.0858397	0.0750915	0.252983	1	Y
chr1	218515813	rs3009947	C/T	Mixed	Sakornsakolpat_2019	30804561	C1orf143;MIR548F3	0.480558	13116	0.114844	0.0467191	0.0139646	1	Y	0.470417	4479	0.150871	0.100555	0.133515	1	Y	0.506941	7708	0.110768	0.0534392	0.0381919	1	Y	0.471101	8028	0.0332236	0.105447	0.752706	1	Y	0.49548	5088	0.118265	0.051643	0.0220185	1	Y
chr1	219327412	rs79274749	T/C	Mixed	Sakornsakolpat_2019	30804561	LYPLAL1;LOC102723886	0.0512733	13116	0.198876	0.0973209	0.0410024	1	Y	0.0138424	4479	0.370967	0.416589	0.373205	1	Y	0.0771925	7708	0.160056	0.0999235	0.109203	1	Y	0.0480194	8028	0.0755808	0.216053	0.72647	1	Y	0.0564072	5088	0.214745	0.108163	0.0471018	1	Y
chr1	219751552	rs11118406	A/T	Mixed	Sakornsakolpat_2019	30804561	LOC102723886;RNU5F-1	0.589395	13116	-0.0257739	0.0515364	0.616997	1	Y	0.382117	4479	-0.0458544	0.102408	0.654324	1	Y	0.720939	7708	-0.021995	0.0605838	0.716567	1	Y	0.578351	8028	-0.0577093	0.115812	0.618273	1	Y	0.60682	5088	-0.0342316	0.0570457	0.548457	1	Y
chr1	239737706	rs11579382	C/G	Mixed	Sakornsakolpat_2019	30804561	CHRM3	0.397797	13116	0.0313705	0.0475245	0.509195	1	Y	0.334896	4479	0.169902	0.101675	0.0947163	1	Y	0.431111	7708	0.00373273	0.0541774	0.945071	1	Y	0.398792	8028	0.0939215	0.106872	0.379499	1	Y	0.396226	5088	0.00488104	0.0525691	0.926023	1	Y
chr1	39594353	rs76841360	A/G	Mixed	Sakornsakolpat_2019	30804561	PABPC4;HEYL	0.16579	13116	0.115614	0.0610729	0.0583521	1	Y	0.0742353	4479	0.246618	0.192026	0.199038	1	Y	0.223599	7708	0.108844	0.0644571	0.0912921	1	Y	0.163117	8028	0.178145	0.140494	0.2048	1	Y	0.170008	5088	0.0779981	0.0672985	0.246462	1	Y
chr1	44602096	rs10890311	T/C	Mixed	Sakornsakolpat_2019	30804561	RNF220	0.217177	13116	0.112865	0.057991	0.0516242	1	Y	0.21891	4479	0.0482953	0.116978	0.67971	1	Y	0.197198	7708	0.167875	0.0680316	0.0136021	1	Y	0.221537	8028	0.0417301	0.131418	0.750836	1	Y	0.210299	5088	0.125078	0.0639482	0.0504741	1	Y
chr1	45480964	rs4660861	T/G	Mixed	Sakornsakolpat_2019	30804561	TESK2	0.429628	13116	-0.0611247	0.0473239	0.196487	1	Y	0.380665	4479	-0.188236	0.101351	0.063273	1	Y	0.446938	7708	-0.0405846	0.0541053	0.453192	1	Y	0.434915	8028	0.138179	0.107125	0.197089	1	N	0.421285	5088	-0.102166	0.0524026	0.0512187	1	Y
chr1	59940934	rs111600271	T/C	Mixed	Sakornsakolpat_2019	30804561	CYP2J2;C1orf87	0.0210811	13116	0.240923	0.153285	0.116012	1	Y	0.00513508	4479	0.442801	0.676039	0.512473	1	Y	0.0319798	7708	0.256221	0.158484	0.105942	1	Y	0.0210513	8028	-0.0164134	0.333082	0.960698	1	N	0.0211281	5088	0.336368	0.170266	0.0482056	1	Y
chr1	60447471	rs72673419	T/C	Mixed	Sakornsakolpat_2019	30804561	C1orf87;LINC01748	0.0547804	13116	0.0584488	0.105034	0.577885	1	Y	0.0881893	4479	-0.116809	0.168635	0.488517	1	N	0.0398936	7708	0.166211	0.136407	0.223035	1	Y	0.0536248	8028	-0.259846	0.245022	0.288917	1	N	0.0566038	5088	0.134663	0.115207	0.242452	1	Y
chr2	156076865	rs12471552	A/G	Mixed	Sakornsakolpat_2019	30804561	LINC01876	0.175015	13116	-0.025186	0.0628692	0.688707	1	N	0.150033	4479	-0.0865647	0.135629	0.523312	1	N	0.169824	7708	-0.0124094	0.0719051	0.862981	1	N	0.183919	8028	0.0601992	0.139548	0.666186	1	Y	0.160967	5088	-0.0522607	0.0695013	0.452089	1	N
chr2	156156523	rs72902175	T/C	Mixed	Sakornsakolpat_2019	30804561	LINC01876	0.0814654	13116	0.000675375	0.0829096	0.993501	1	Y	0.0235544	4479	-0.252479	0.321153	0.431772	1	N	0.116243	7708	0.0229902	0.0857604	0.788642	1	Y	0.0794718	8028	-0.0324024	0.185832	0.861579	1	N	0.0846109	5088	-0.0101681	0.0915342	0.911549	1	N
chr2	15766055	rs10929386	T/C	Mixed	Sakornsakolpat_2019	30804561	LINC01804;MYCNUT	0.517116	13116	-0.0509722	0.0466548	0.274596	1	Y	0.509824	4479	-0.0718239	0.0968429	0.458297	1	Y	0.520887	7708	-0.0591969	0.0540121	0.273081	1	Y	0.516692	8028	-0.156764	0.105402	0.136938	1	Y	0.517787	5088	-0.0348676	0.0515678	0.498945	1	Y
chr2	217818431	rs2571445	G/A	Mixed	Sakornsakolpat_2019	30804561	TNS1	0.686375	13116	-0.0567926	0.0493301	0.249618	1	Y	0.809779	4479	0.074905	0.119451	0.530609	1	N	0.619097	7708	-0.0853462	0.0546001	0.118026	1	Y	0.693012	8028	-0.203937	0.113869	0.0732962	1	Y	0.675904	5088	-0.0393147	0.0542384	0.468544	1	Y
chr2	217847015	rs987338	A/C	Mixed	Sakornsakolpat_2019	30804561	TNS1	0.427417	13116	0.0625773	0.0489243	0.200874	1	N	0.585957	4479	0.176352	0.09962	0.076687	1	N	0.342372	7708	0.0388472	0.0568668	0.494528	1	N	0.431926	8028	0.0972305	0.108263	0.369135	1	N	0.420303	5088	0.0653738	0.0543838	0.229332	1	N
chr2	228705203	rs16825267	G/C	Mixed	Sakornsakolpat_2019	30804561	SPHKAP;PID1	0.0771958	13116	-0.269209	0.0883586	0.00231305	0.38628	Y	0.0783657	4479	-0.0349478	0.180472	0.846453	1	Y	0.0728464	7708	-0.362795	0.102391	0.00039527	0.06601	Y	0.0799701	8028	-0.6277	0.200284	0.00172414	0.287932	Y	0.0728184	5088	-0.155635	0.0979112	0.111936	1	Y
chr2	238415569	rs72983853	T/C	Mixed	Sakornsakolpat_2019	30804561	TRAF3IP1;ASB1	0.0840958	13116	0.0660126	0.0782692	0.399002	1	N	0.0332664	4479	-0.129173	0.25373	0.610683	1	Y	0.117086	7708	0.0623128	0.0819111	0.446814	1	N	0.0790359	8028	0.03714	0.182594	0.838821	1	N	0.0920794	5088	0.0448767	0.0856074	0.600129	1	N
chr2	238705617	rs13410025	A/C	Mixed	Sakornsakolpat_2019	30804561	LINC01107;TWIST2	0.243176	13116	0.0624907	0.0539793	0.246995	1	Y	0.249721	4479	-0.0702857	0.111593	0.528798	1	N	0.247405	7708	0.122935	0.0624289	0.0489302	1	Y	0.239101	8028	0.111495	0.123146	0.36526	1	Y	0.249607	5088	0.0503083	0.059481	0.397672	1	Y
chr2	238951008	rs62191105	T/C	Mixed	Sakornsakolpat_2019	30804561	LINC01940;HDAC4	0.147187	13116	-0.00471228	0.0644934	0.941754	1	Y	0.0394061	4479	0.0477126	0.260548	0.854701	1	N	0.206733	7708	-0.00797923	0.0668017	0.904922	1	Y	0.148231	8028	0.162712	0.147944	0.27141	1	N	0.145539	5088	-0.0261655	0.07107	0.71275	1	Y
chr2	239814725	rs12612507	G/A	Mixed	Sakornsakolpat_2019	30804561	LOC150935;MIR4786	0.584629	13116	-0.0357186	0.0490122	0.466142	1	Y	0.803416	4479	0.109038	0.118647	0.358087	1	N	0.449728	7708	-0.0574727	0.0541753	0.288752	1	Y	0.596226	8028	-0.0814483	0.112556	0.469298	1	Y	0.566333	5088	-0.00908156	0.0540337	0.866527	1	Y
chr2	42206107	rs12466981	T/C	Mixed	Sakornsakolpat_2019	30804561	EML4	0.219045	13116	-0.0370043	0.0567837	0.514613	1	Y	0.113641	4479	0.103976	0.153538	0.498278	1	N	0.266152	7708	-0.0634698	0.0615646	0.302566	1	Y	0.223156	8028	-0.25865	0.129193	0.0452808	1	Y	0.212559	5088	0.0125789	0.062812	0.841275	1	N
chr2	8317367	rs184706	G/A	Mixed	Sakornsakolpat_2019	30804561	LINC00299	0.552417	13116	0.0198437	0.0477291	0.677587	1	Y	0.610516	4479	0.002217	0.0985041	0.982044	1	Y	0.522444	7708	0.0338735	0.0551531	0.539101	1	Y	0.552504	8028	0.106427	0.10758	0.322526	1	Y	0.55228	5088	-0.00949733	0.0528318	0.857337	1	N
chr2	9150228	rs955277	T/C	Mixed	Sakornsakolpat_2019	30804561	MBOAT2;ASAP2	0.525427	13116	0.0691925	0.048931	0.157338	1	Y	0.318486	4479	0.0143006	0.102898	0.889467	1	Y	0.618902	7708	0.0845378	0.0560058	0.131185	1	Y	0.529584	8028	0.106582	0.107897	0.323242	1	Y	0.518868	5088	0.0598134	0.0543257	0.27089	1	Y
chr3	11599127	rs2442776	A/G	Mixed	Sakornsakolpat_2019	30804561	VGLL4	0.820868	13116	-0.129391	0.0640155	0.043255	1	Y	0.772159	4479	0.00254044	0.119801	0.983082	1	N	0.861572	7708	-0.231719	0.0776978	0.00286076	0.477746	Y	0.815147	8028	-0.229651	0.142945	0.108148	1	Y	0.829894	5088	-0.0993467	0.0710202	0.161857	1	Y
chr3	12114388	rs11707641	C/T	Mixed	Sakornsakolpat_2019	30804561	SYN2	0.127402	13116	-0.117825	0.0698971	0.0918545	1	Y	0.0448761	4479	-0.134227	0.225712	0.552054	1	Y	0.147963	7708	-0.128399	0.0740361	0.0828683	1	Y	0.133906	8028	-0.172229	0.157036	0.272751	1	Y	0.117138	5088	-0.120138	0.077356	0.120411	1	Y
chr3	128242335	rs2955083	A/T	Mixed	Sakornsakolpat_2019	30804561	EEFSEC	0.887542	13116	0.323362	0.0730962	9.7e-06	0.00161961	Y	0.889596	4479	0.305669	0.150521	0.0422812	1	Y	0.880189	7708	0.350983	0.0833238	2.53e-05	0.00422181	Y	0.889636	8028	0.226795	0.162594	0.163059	1	Y	0.884237	5088	0.332662	0.0809886	4e-05	0.00667896	Y
chr3	141428572	rs7650602	C/T	Mixed	Sakornsakolpat_2019	30804561	ZBTB38	0.516888	13116	-0.0723749	0.0481588	0.132881	1	N	0.692007	4479	-0.0113181	0.10475	0.913957	1	N	0.430073	7708	-0.0714439	0.0548586	0.192804	1	N	0.516442	8028	-0.118682	0.108625	0.274575	1	N	0.51759	5088	-0.0609779	0.053381	0.253323	1	N
chr3	169028357	rs7642001	A/G	Mixed	Sakornsakolpat_2019	30804561	LINC02082;MECOM	0.326815	13116	0.0388353	0.0489143	0.427227	1	Y	0.265684	4479	-0.0982759	0.108098	0.363279	1	N	0.362545	7708	0.0715642	0.0552376	0.195123	1	Y	0.324116	8028	0.00304163	0.112048	0.978344	1	Y	0.331073	5088	0.0577395	0.053904	0.2841	1	Y
chr3	169445459	rs56129308	A/G	Mixed	Sakornsakolpat_2019	30804561	MECOM	0.192894	13116	-0.00226059	0.0575113	0.968646	1	Y	0.0979013	4479	-0.13907	0.168284	0.408575	1	Y	0.244875	7708	0.0119566	0.0616035	0.846105	1	N	0.187656	8028	-0.0114706	0.130962	0.930205	1	Y	0.20116	5088	0.00496995	0.0634753	0.937591	1	N
chr3	169587629	rs11721111	T/C	Mixed	Sakornsakolpat_2019	30804561	MECOM	0.0870311	13116	0.101642	0.0807682	0.208233	1	Y	0.0245591	4479	0.303227	0.321155	0.345079	1	Y	0.113583	7708	0.0932165	0.0841331	0.267877	1	Y	0.0884405	8028	0.00246327	0.182798	0.989249	1	Y	0.0848074	5088	0.144787	0.0891426	0.104329	1	Y
chr3	25479091	rs1529672	A/C	Mixed	Sakornsakolpat_2019	30804561	RARB	0.189578	13116	-0.242453	0.0607597	6.6e-05	0.0110171	Y	0.206631	4479	-0.206321	0.118904	0.0827062	1	Y	0.166905	7708	-0.27428	0.0715624	0.000126726	0.0211632	Y	0.19843	8028	-0.232686	0.129932	0.0733201	1	Y	0.175609	5088	-0.253896	0.0682198	0.000197858	0.0330423	Y
chr3	25628675	rs11712723	G/A	Mixed	Sakornsakolpat_2019	30804561	TOP2B	0.33909	13116	0.00920196	0.0507979	0.856251	1	N	0.469748	4479	0.0155785	0.0937553	0.86803	1	N	0.265179	7708	-0.00585837	0.0609728	0.923456	1	Y	0.343174	8028	0.0358916	0.112472	0.749639	1	N	0.332645	5088	0.00886085	0.0565194	0.875422	1	N
chr3	29430921	rs13073544	C/G	Mixed	Sakornsakolpat_2019	30804561	RBMS3	0.235743	13116	0.109117	0.0545503	0.0454686	1	Y	0.184193	4479	0.12651	0.126525	0.317368	1	Y	0.273288	7708	0.100639	0.0611596	0.0998627	1	Y	0.23225	8028	0.0434877	0.121565	0.720544	1	Y	0.241254	5088	0.137293	0.0604011	0.0230248	1	Y
chr3	30074652	rs1506295	A/C	Mixed	Sakornsakolpat_2019	30804561	RBMS3;LINC01985	0.479453	13116	-0.024683	0.0475473	0.603673	1	N	0.574459	4479	-0.068423	0.0977349	0.483873	1	N	0.435197	7708	0.000239262	0.0550573	0.996533	1	Y	0.475585	8028	-0.0868038	0.108279	0.422745	1	N	0.485554	5088	-0.0038136	0.0525506	0.942148	1	N
chr3	55074709	rs11717831	G/A	Mixed	Sakornsakolpat_2019	30804561	CACNA2D3	0.13575	13116	0.0200498	0.0699345	0.774346	1	Y	0.0358339	4479	-0.283782	0.273459	0.299386	1	N	0.163467	7708	0.0368218	0.0727482	0.612749	1	Y	0.147359	8028	0.0895043	0.153625	0.560153	1	Y	0.117433	5088	0.0153018	0.0779315	0.844337	1	Y
chr3	55124197	rs17759204	G/A	Mixed	Sakornsakolpat_2019	30804561	CACNA2D3;LINC02017	0.213823	13116	0.0459522	0.0555068	0.407746	1	Y	0.129493	4479	0.297374	0.147604	0.0439389	1	Y	0.271601	7708	0.0176388	0.0602567	0.76973	1	Y	0.205904	8028	0.0204409	0.125441	0.870556	1	Y	0.226317	5088	0.0450244	0.0614316	0.463608	1	Y
chr3	57760788	rs62259026	T/C	Mixed	Sakornsakolpat_2019	30804561	SLMAP	0.297194	13116	-0.0378041	0.0524996	0.471473	1	Y	0.351418	4479	-0.06492	0.102255	0.525506	1	Y	0.254995	7708	-0.0036698	0.0625596	0.953222	1	Y	0.303812	8028	-0.0395802	0.117939	0.737172	1	Y	0.286753	5088	-0.0420545	0.0582795	0.47054	1	Y
chr4	105215876	rs2047409	A/G	Mixed	Sakornsakolpat_2019	30804561	TET2-AS1	0.489936	13116	0.14606	0.0484914	0.00259468	0.433311	Y	0.312012	4479	0.0606341	0.103402	0.557613	1	Y	0.609302	7708	0.157721	0.0557224	0.00464788	0.776196	Y	0.475399	8028	0.0784813	0.109397	0.473126	1	Y	0.512873	5088	0.176366	0.05362	0.00100476	0.167796	Y
chr4	105893145	rs72673891	G/A	Mixed	Sakornsakolpat_2019	30804561	GSTCD;NPNT	0.0470418	13116	-0.374053	0.107283	0.00048919	0.0816948	Y	0.011833	4479	-0.365626	0.458713	0.425412	1	Y	0.0688895	7708	-0.385569	0.109636	0.00043678	0.0729423	Y	0.0468984	8028	-0.454551	0.232079	0.0501593	1	Y	0.0472681	5088	-0.358249	0.120323	0.00290718	0.485499	Y
chr4	105897896	rs34712979	A/G	Mixed	Sakornsakolpat_2019	30804561	NPNT	0.159995	13116	0.173973	0.0595814	0.00350123	0.584705	Y	0.0438714	4479	-0.0841743	0.2478	0.734092	1	N	0.239037	7708	0.186682	0.0612936	0.00232135	0.387666	Y	0.148543	8028	0.229793	0.140905	0.102926	1	Y	0.178066	5088	0.184998	0.0650083	0.00443061	0.739913	Y
chr4	106348870	rs13534	A/G	Mixed	Sakornsakolpat_2019	30804561	AIMP1	0.194267	13116	-0.070021	0.0577803	0.22557	1	Y	0.0961152	4479	0.201816	0.172667	0.242478	1	N	0.258563	7708	-0.110101	0.0614018	0.0729523	1	Y	0.190209	8028	-0.119187	0.131128	0.363384	1	Y	0.200668	5088	-0.0581915	0.0638909	0.362404	1	Y
chr4	144353887	rs6537279	G/A	Mixed	Sakornsakolpat_2019	30804561	GYPA;HHIP-AS1	0.860399	13116	-0.161259	0.0644288	0.0123178	1	Y	0.964613	4479	-0.375194	0.262125	0.152327	1	Y	0.791061	7708	-0.140274	0.0663294	0.0344456	1	Y	0.867526	8028	-0.0762329	0.14858	0.607897	1	Y	0.849155	5088	-0.174786	0.0705885	0.0132815	1	Y
chr4	144564408	rs74429251	T/C	Mixed	Sakornsakolpat_2019	30804561	GYPA;HHIP-AS1	0.0265706	13116	-0.186864	0.133348	0.161115	1	Y	0.00703282	4479	-0.134522	0.590334	0.819744	1	Y	0.0401531	7708	-0.195784	0.136119	0.15034	1	Y	0.0259716	8028	-0.330928	0.27725	0.23263	1	Y	0.0275157	5088	-0.0926127	0.15063	0.538663	1	Y
chr4	144567946	rs13140176	G/A	Mixed	Sakornsakolpat_2019	30804561	GYPA;HHIP-AS1	0.289341	13116	-0.22128	0.051775	1.92e-05	0.0032082	Y	0.0965617	4479	-0.444524	0.166892	0.00773222	1	Y	0.401336	7708	-0.197882	0.0547147	0.000298488	0.0498475	Y	0.285438	8028	0.159066	0.119983	0.184928	1	N	0.295499	5088	-0.32341	0.0569652	1.37e-08	2.28e-06	Y
chr4	74748153	rs4585380	A/G	Mixed	Sakornsakolpat_2019	30804561	BTC	0.259873	13116	-0.146724	0.0535341	0.00612993	1	Y	0.272829	4479	0.0864382	0.10734	0.420663	1	N	0.265957	7708	-0.250927	0.0623268	5.67e-05	0.00947495	Y	0.257723	8028	-0.104638	0.120152	0.383818	1	Y	0.263267	5088	-0.142017	0.0593725	0.0167582	1	Y
chr4	88962667	rs7671261	A/G	Mixed	Sakornsakolpat_2019	30804561	FAM13A	0.583257	13116	0.176957	0.0482371	0.000243995	0.0407472	Y	0.685198	4479	0.177886	0.104151	0.0876434	1	Y	0.528153	7708	0.180304	0.0549194	0.00102684	0.171482	Y	0.580593	8028	0.177187	0.108151	0.101353	1	Y	0.587461	5088	0.199529	0.0534028	0.000186755	0.031188	Y
chr4	89118829	rs59799062	T/C	Mixed	Sakornsakolpat_2019	30804561	TIGD2;GPRIN3	0.33543	13116	-0.0673902	0.0532343	0.205543	1	Y	0.517191	4479	0.147245	0.0970623	0.129264	1	N	0.226194	7708	-0.13744	0.0647775	0.0338612	1	Y	0.342053	8028	-0.0971155	0.120364	0.419753	1	Y	0.32498	5088	-0.0551076	0.0588879	0.349373	1	Y
chr4	89721380	rs62306284	G/A	Mixed	Sakornsakolpat_2019	30804561	GPRIN3;SNCA	0.0577539	13116	-0.00887197	0.094308	0.92505	1	Y	0.013061	4479	0.269176	0.44387	0.54423	1	N	0.0865983	7708	-0.0240161	0.0960197	0.802498	1	Y	0.0549327	8028	0.204224	0.220602	0.354573	1	N	0.0622052	5088	-0.0297724	0.102936	0.772404	1	Y
chr5	132425039	rs10076733	T/G	Mixed	Sakornsakolpat_2019	30804561	C5orf56	0.156526	13116	0.0541272	0.062567	0.38698	1	Y	0.0593883	4479	0.327284	0.21233	0.123221	1	Y	0.212312	7708	0.0384958	0.0656734	0.557762	1	Y	0.151657	8028	0.27517	0.143529	0.0552161	1	Y	0.16421	5088	-0.0105479	0.0689817	0.87847	1	N
chr5	133819778	rs4958231	T/G	Mixed	Sakornsakolpat_2019	30804561	FSTL4;WSPAR	0.558211	13116	0.0632607	0.0482096	0.189452	1	Y	0.425988	4479	0.155731	0.0984338	0.113628	1	Y	0.651142	7708	0.0357943	0.0559525	0.52235	1	Y	0.547957	8028	0.0262589	0.109884	0.811129	1	Y	0.574391	5088	0.0773447	0.053232	0.146231	1	Y
chr5	148475407	rs10037493	T/C	Mixed	Sakornsakolpat_2019	30804561	HTR4	0.47545	13116	-0.0883459	0.0466619	0.0583154	1	Y	0.485153	4479	0.119786	0.0964253	0.214136	1	N	0.446938	7708	-0.164577	0.0538866	0.00225711	0.376937	Y	0.481938	8028	-0.0133405	0.105297	0.899183	1	Y	0.465212	5088	-0.0963939	0.051485	0.061169	1	Y
chr5	148679956	rs114443608	A/G	Mixed	Sakornsakolpat_2019	30804561	HTR4;ADRB2	0.0379689	13116	0.225106	0.114736	0.0497689	1	Y	0.00859567	4479	0.593002	0.508379	0.243429	1	Y	0.0577322	7708	0.191994	0.117062	0.100982	1	Y	0.0359367	8028	0.178003	0.267217	0.505323	1	Y	0.0411753	5088	0.238672	0.125723	0.0576448	1	Y
chr5	148823673	rs35684381	C/T	Mixed	Sakornsakolpat_2019	30804561	HTR4;ADRB2	0.170517	13116	-0.102422	0.0641526	0.11037	1	Y	0.162648	4479	-0.0281003	0.129309	0.827966	1	Y	0.157174	7708	-0.136646	0.0748265	0.0678251	1	Y	0.180244	8028	-0.210215	0.14307	0.141748	1	Y	0.155169	5088	-0.100073	0.071212	0.159937	1	Y
chr5	149232060	rs1975340	A/C	Mixed	Sakornsakolpat_2019	30804561	ABLIM3	0.412893	13116	0.00341977	0.0472231	0.94227	1	Y	0.344831	4479	0.0545451	0.0995867	0.583888	1	Y	0.4459	7708	-0.0220186	0.0540564	0.683768	1	N	0.41131	8028	-0.103057	0.108613	0.342699	1	N	0.415389	5088	0.040841	0.0520122	0.432325	1	Y
chr5	149453732	rs353233	A/G	Mixed	Sakornsakolpat_2019	30804561	CARMN;CSNK1A1	0.34496	13116	-0.00438751	0.0488728	0.928467	1	Y	0.207412	4479	-0.112961	0.121378	0.352033	1	Y	0.420343	7708	0.00813315	0.0537373	0.879699	1	N	0.343298	8028	-0.0738262	0.10886	0.49766	1	Y	0.347583	5088	0.00417895	0.054151	0.938487	1	N
chr5	151215512	rs979453	G/A	Mixed	Sakornsakolpat_2019	30804561	CCDC69	0.464052	13116	0.106137	0.0508057	0.0367004	1	Y	0.739004	4479	0.184787	0.112439	0.100293	1	Y	0.327647	7708	0.07135	0.057588	0.215356	1	Y	0.461261	8028	0.153278	0.114883	0.182137	1	Y	0.468455	5088	0.101385	0.0561488	0.0709718	1	Y
chr5	157510035	rs10866659	G/A	Mixed	Sakornsakolpat_2019	30804561	ADAM19	0.426464	13116	0.0275334	0.0489306	0.573638	1	Y	0.589194	4479	0.0922542	0.0986376	0.349642	1	Y	0.346393	7708	-0.00237573	0.0570202	0.966766	1	N	0.427192	8028	0.127655	0.109591	0.244088	1	Y	0.425314	5088	-0.0180282	0.0541865	0.739356	1	N
chr5	157521310	rs72811310	G/T	Mixed	Sakornsakolpat_2019	30804561	ADAM19	0.111429	13116	-0.166971	0.0741026	0.0242438	1	Y	0.129158	4479	-0.192176	0.146669	0.190106	1	Y	0.108978	7708	-0.161264	0.086676	0.0628098	1	Y	0.109243	8028	-0.323456	0.166392	0.0519035	1	Y	0.114878	5088	-0.150468	0.0822573	0.0673637	1	Y
chr5	157575687	rs11465228	T/C	Mixed	Sakornsakolpat_2019	30804561	ADAM19	0.0786444	13116	0.205202	0.0891234	0.0213097	1	Y	0.11353	4479	0.0728666	0.149194	0.625266	1	Y	0.0635703	7708	0.242392	0.111676	0.0299687	1	Y	0.0784753	8028	0.264185	0.199021	0.18437	1	Y	0.0789112	5088	0.15567	0.0989716	0.115747	1	Y
chr5	171474582	rs12519165	T/A	Mixed	Sakornsakolpat_2019	30804561	FGF18;SMIM23	0.482998	13116	-0.0906063	0.0492623	0.0658766	1	Y	0.277406	4479	-0.118644	0.109359	0.277963	1	Y	0.606902	7708	-0.0826981	0.0556205	0.13706	1	Y	0.472284	8028	0.0498746	0.111114	0.653532	1	N	0.499902	5088	-0.118289	0.0545187	0.0300306	1	Y
chr5	52899203	rs1551943	A/G	Mixed	Sakornsakolpat_2019	30804561	ITGA1	0.162664	13116	0.0611061	0.0619301	0.323792	1	Y	0.0624023	4479	-0.0777554	0.20621	0.706122	1	N	0.223858	7708	0.0818371	0.0651572	0.209118	1	Y	0.158819	8028	-0.143677	0.138841	0.300749	1	N	0.16873	5088	0.111852	0.068373	0.101857	1	Y
chr5	95700996	rs153916	T/C	Mixed	Sakornsakolpat_2019	30804561	SPATA9	0.554971	13116	0.127924	0.046822	0.0062927	1	Y	0.583278	4479	0.13887	0.097749	0.155411	1	Y	0.530293	7708	0.137951	0.0538761	0.0104517	1	Y	0.552877	8028	0.200469	0.105948	0.058471	1	Y	0.558274	5088	0.117451	0.0517568	0.0232508	1	Y
chr6	116935855	rs674621	C/T	Mixed	Sakornsakolpat_2019	30804561	RFX6;VGLL2	0.314959	13116	0.066483	0.0504069	0.187194	1	Y	0.318263	4479	0.115262	0.104179	0.268559	1	Y	0.310522	7708	0.078966	0.057995	0.173324	1	Y	0.31577	8028	-0.00254607	0.113052	0.982032	1	N	0.313679	5088	0.0785668	0.0558803	0.159729	1	Y
chr6	117439416	rs9372480	T/C	Mixed	Sakornsakolpat_2019	30804561	ROS1;DCBLD1	0.607312	13116	0.101031	0.050301	0.0445865	1	Y	0.85086	4479	0.121988	0.14175	0.389465	1	Y	0.478853	7708	0.106513	0.0540979	0.0489654	1	Y	0.601582	8028	0.0712628	0.111653	0.523309	1	Y	0.616352	5088	0.117852	0.0558148	0.03473	1	Y
chr6	139313320	rs9321714	C/T	Mixed	Sakornsakolpat_2019	30804561	TXLNB;CITED2	0.500229	13116	-0.0431719	0.0470233	0.358569	1	N	0.605157	4479	-0.0546341	0.0972371	0.574208	1	N	0.451933	7708	-0.0208562	0.0541797	0.700279	1	N	0.494332	8028	-0.103883	0.105631	0.325383	1	N	0.509532	5088	-0.0381792	0.0519747	0.4626	1	N
chr6	139959261	rs646695	C/T	Mixed	Sakornsakolpat_2019	30804561	LOC100132735;LOC100507477	0.223772	13116	0.0264456	0.0562633	0.638332	1	Y	0.160415	4479	-0.118461	0.130332	0.363393	1	N	0.250454	7708	0.0636312	0.0628415	0.311267	1	Y	0.229011	8028	0.335826	0.12601	0.00769696	1	Y	0.215507	5088	-0.0457277	0.0622505	0.462599	1	N
chr6	142229945	rs6928024	A/G	Mixed	Sakornsakolpat_2019	30804561	VTA1;ADGRG6	0.362725	13116	-0.0324457	0.0516544	0.529918	1	Y	0.526457	4479	-0.0798871	0.0967061	0.408758	1	Y	0.243513	7708	-0.0147855	0.0618841	0.811166	1	Y	0.379733	8028	-0.138876	0.114333	0.224494	1	Y	0.335888	5088	0.0151132	0.0574481	0.792492	1	N
chr6	142347764	rs9399401	C/T	Mixed	Sakornsakolpat_2019	30804561	ADGRG6	0.316102	13116	-0.0801386	0.0508654	0.115141	1	Y	0.381335	4479	-0.0274648	0.0999432	0.783467	1	Y	0.278412	7708	-0.0913419	0.060083	0.128445	1	Y	0.322559	8028	0.0321811	0.113512	0.77679	1	N	0.305916	5088	-0.109711	0.0563985	0.0517403	1	Y
chr6	142493854	rs9403391	T/C	Mixed	Sakornsakolpat_2019	30804561	ADGRG6;LOC153910	0.0446783	13116	-0.394651	0.122746	0.00130365	0.21771	Y	0.0620674	4479	-0.164787	0.204422	0.420177	1	Y	0.0315257	7708	-0.512352	0.157707	0.00115905	0.193562	Y	0.0477703	8028	-0.746194	0.259838	0.00408178	0.681657	Y	0.0397995	5088	-0.273454	0.136955	0.0458614	1	Y
chr6	142643859	rs9376701	C/T	Mixed	Sakornsakolpat_2019	30804561	LOC153910;HIVEP2	0.127287	13116	0.149882	0.0724724	0.0386281	1	Y	0.197477	4479	0.139525	0.118636	0.239564	1	Y	0.0937338	7708	0.143405	0.0926492	0.121665	1	Y	0.127429	8028	0.18381	0.160127	0.251008	1	Y	0.127064	5088	0.176196	0.0804081	0.0284322	1	Y
chr6	19842430	rs9350191	T/C	Mixed	Sakornsakolpat_2019	30804561	ID4	0.855787	13116	0.205718	0.0670967	0.00216953	0.362312	Y	0.870618	4479	0.151676	0.14563	0.297636	1	Y	0.841009	7708	0.200472	0.0763467	0.00864422	1	Y	0.856938	8028	0.185446	0.149626	0.215198	1	Y	0.85397	5088	0.206448	0.0742064	0.00540126	0.902011	Y
chr6	20840440	rs12210803	T/A	Mixed	Sakornsakolpat_2019	30804561	CDKAL1	0.102013	13116	0.0104803	0.078544	0.893852	1	Y	0.132842	4479	-0.0287195	0.134658	0.831111	1	N	0.0826414	7708	0.0666986	0.0984774	0.498217	1	Y	0.10289	8028	-0.102983	0.181411	0.570255	1	N	0.100629	5088	0.0430069	0.0861517	0.617639	1	Y
chr6	22004680	rs13198656	T/C	Mixed	Sakornsakolpat_2019	30804561	CASC15	0.393451	13116	0.030436	0.0505039	0.546744	1	Y	0.175374	4479	0.00354962	0.130475	0.978296	1	Y	0.532369	7708	0.0303554	0.0550403	0.581282	1	Y	0.380792	8028	0.126352	0.113814	0.266929	1	Y	0.413424	5088	0.00822453	0.0559809	0.883198	1	Y
chr6	22749672	rs4077636	A/G	Mixed	Sakornsakolpat_2019	30804561	LOC105374972;NRSN1	0.42837	13116	-0.0789388	0.0478365	0.0989066	1	Y	0.26814	4479	-0.0517396	0.111538	0.642739	1	Y	0.49987	7708	-0.099278	0.0534976	0.0634896	1	Y	0.433794	8028	-0.0232027	0.108512	0.830682	1	Y	0.419811	5088	-0.114302	0.0529173	0.0307725	1	Y
chr6	30745803	rs2284174	C/T	Mixed	Sakornsakolpat_2019	30804561	IER3;HCG20	0.283166	13116	0.039777	0.0541388	0.462508	1	Y	0.462157	4479	0.0621819	0.096295	0.518446	1	Y	0.193435	7708	0.0243735	0.0665026	0.713989	1	Y	0.279771	8028	-0.0219691	0.124846	0.860318	1	N	0.288522	5088	0.050794	0.0595564	0.39373	1	Y
chr6	31380742	rs4143333	G/A	Mixed	Sakornsakolpat_2019	30804561	HLA-B;MICA	0.0811604	13116	0.0394663	0.0790182	0.617456	1	Y	0.041862	4479	-0.239928	0.239696	0.316843	1	N	0.111118	7708	0.0659456	0.0833765	0.42898	1	Y	0.0753612	8028	0.158118	0.186229	0.395852	1	Y	0.0903105	5088	0.0110299	0.0867866	0.898868	1	Y
chr6	32183666	rs2070600	T/C	Mixed	Sakornsakolpat_2019	30804561	AGER	0.0378927	13116	-0.507331	0.123173	3.81e-05	0.00635851	Y	0.0107167	4479	-0.268104	0.519341	0.605687	1	Y	0.046056	7708	-0.586586	0.126958	3.83e-06	0.000639877	Y	0.0411061	8028	-0.422492	0.255691	0.0984629	1	Y	0.0328223	5088	-0.557156	0.139191	6.26e-05	0.0104528	Y
chr6	6742916	rs1294421	G/T	Mixed	Sakornsakolpat_2019	30804561	LY86;RREB1	0.645204	13116	-0.130206	0.0491313	0.00804549	1	Y	0.739339	4479	-0.0058387	0.107555	0.956707	1	Y	0.619421	7708	-0.182519	0.0557191	0.00105399	0.176017	Y	0.635152	8028	0.0139883	0.112202	0.900784	1	N	0.661065	5088	-0.173838	0.0541684	0.00133095	0.222268	Y
chr6	6858702	rs56306243	T/C	Mixed	Sakornsakolpat_2019	30804561	LY86;RREB1	0.0161253	13116	-0.249004	0.170976	0.14529	1	N	0.00546997	4479	0.188199	0.63427	0.766682	1	Y	0.024001	7708	-0.249988	0.176177	0.15591	1	N	0.0155082	8028	-0.439813	0.361156	0.223303	1	N	0.0170991	5088	-0.267042	0.193558	0.167695	1	N
chr6	7114609	rs7772296	G/A	Mixed	Sakornsakolpat_2019	30804561	RREB1	0.965576	13116	-0.0466897	0.1256	0.710091	1	Y	0.98973	4479	-0.798256	0.489593	0.103007	1	Y	0.955955	7708	0.0147334	0.130183	0.909892	1	N	0.964873	8028	0.0499577	0.292888	0.864563	1	N	0.966686	5088	-0.0603437	0.137273	0.660234	1	Y
chr6	7211585	rs1334576	A/G	Mixed	Sakornsakolpat_2019	30804561	RREB1	0.386589	13116	0.028859	0.0479075	0.546914	1	Y	0.340589	4479	-0.0733685	0.0993216	0.460092	1	N	0.401142	7708	0.0361587	0.0550606	0.511369	1	Y	0.389699	8028	0.0593791	0.107053	0.57912	1	Y	0.381682	5088	0.0238574	0.0530073	0.652654	1	Y
chr6	7562999	rs2076295	G/T	Mixed	Sakornsakolpat_2019	30804561	DSP	0.468283	13116	-0.0694531	0.0466871	0.136849	1	Y	0.500893	4479	0.10338	0.0970342	0.286697	1	N	0.452841	7708	-0.127127	0.0538413	0.0182186	1	Y	0.470291	8028	-0.0247516	0.104942	0.813542	1	Y	0.465114	5088	-0.0971875	0.0516612	0.0599383	1	Y
chr6	7718832	rs11243202	C/T	Mixed	Sakornsakolpat_2019	30804561	SNRNP48;BMP6	0.365203	13116	0.031445	0.0484027	0.515915	1	Y	0.22438	4479	-0.099328	0.116307	0.393097	1	N	0.45589	7708	0.0405119	0.0536033	0.449785	1	Y	0.355879	8028	0.152461	0.109125	0.162378	1	Y	0.379914	5088	0.00185032	0.0536241	0.972474	1	Y
chr7	100032719	rs2897075	T/C	Mixed	Sakornsakolpat_2019	30804561	ZKSCAN1	0.301578	13116	-0.0547074	0.0513869	0.287049	1	Y	0.137419	4479	-0.172534	0.146375	0.238514	1	Y	0.382849	7708	-0.0296334	0.0552588	0.591775	1	Y	0.308607	8028	0.00159905	0.113946	0.988803	1	N	0.290487	5088	-0.0550957	0.0570123	0.333853	1	Y
chr7	100275052	rs73161741	A/G	Mixed	Sakornsakolpat_2019	30804561	GATS;SPDYE3	0.145281	13116	-0.186054	0.0644186	0.00387452	0.647044	Y	0.0699933	4479	-0.148509	0.184436	0.420703	1	Y	0.192852	7708	-0.21018	0.0688732	0.00227553	0.380014	Y	0.143311	8028	0.0197881	0.146703	0.892703	1	N	0.148388	5088	-0.240972	0.0710321	0.000692746	0.115689	Y
chr7	20293478	rs78446889	A/C	Mixed	Sakornsakolpat_2019	30804561	LOC100506098;LOC101927769	0.0635483	13116	-0.143453	0.0973449	0.140575	1	Y	0.0906452	4479	-0.0174687	0.161374	0.913798	1	Y	0.0509211	7708	-0.303746	0.12352	0.0139288	1	Y	0.0629671	8028	0.202896	0.22344	0.363849	1	N	0.0644654	5088	-0.251063	0.107049	0.0190117	1	Y
chr7	20378511	rs2040732	T/C	Mixed	Sakornsakolpat_2019	30804561	ITGB8	0.392536	13116	-0.0266192	0.0472348	0.57306	1	Y	0.344831	4479	-0.00678128	0.10141	0.946685	1	Y	0.426894	7708	-0.0404127	0.0538083	0.452623	1	Y	0.385152	8028	-0.139655	0.108236	0.196954	1	Y	0.404186	5088	-0.000373099	0.052055	0.994281	1	Y
chr7	20687705	rs7805806	G/A	Mixed	Sakornsakolpat_2019	30804561	ABCB5	0.137046	13116	-0.0549388	0.0690331	0.426129	1	N	0.160304	4479	0.227181	0.135173	0.092829	1	Y	0.128957	7708	-0.160239	0.0813218	0.0487897	1	N	0.13702	8028	-0.192082	0.156128	0.21859	1	N	0.137087	5088	-0.0281867	0.0763598	0.712031	1	N
chr8	8840148	rs9329170	G/C	Mixed	Sakornsakolpat_2019	30804561	MFHAS1	0.180047	13116	-0.0950784	0.0632071	0.132521	1	Y	0.266689	4479	-0.209127	0.110179	0.0576877	1	Y	0.143747	7708	-0.0868874	0.0778446	0.264352	1	Y	0.179621	8028	0.264711	0.140584	0.059709	1	N	0.180719	5088	-0.188744	0.0701091	0.0070993	1	Y
chr8	9158972	rs330937	G/C	Mixed	Sakornsakolpat_2019	30804561	PPP1R3B;LOC101929128	0.30539	13116	0.0243975	0.0521233	0.639733	1	Y	0.123688	4479	-0.107248	0.148617	0.470516	1	N	0.377335	7708	0.0472357	0.0560171	0.399096	1	Y	0.315458	8028	0.0167717	0.117278	0.886284	1	Y	0.289505	5088	0.0196979	0.0576703	0.732682	1	Y
chr9	116350087	rs2224768	G/A	Mixed	Sakornsakolpat_2019	30804561	PAPPA	0.277409	13116	-0.0152802	0.0524222	0.770682	1	N	0.0999107	4479	-0.184834	0.163384	0.257934	1	N	0.373897	7708	0.0129755	0.0556298	0.815569	1	Y	0.272546	8028	0.232604	0.118431	0.0495253	1	Y	0.285083	5088	-0.103778	0.0578261	0.0727079	1	N
chr9	116639371	rs803923	A/G	Mixed	Sakornsakolpat_2019	30804561	ASTN2	0.483455	13116	0.0321842	0.0471342	0.49472	1	Y	0.358785	4479	-0.0608622	0.104306	0.559561	1	N	0.529061	7708	0.0651518	0.0532196	0.220874	1	Y	0.483371	8028	-0.00547381	0.107196	0.959275	1	N	0.483589	5088	0.0447066	0.0519912	0.389851	1	Y
chr9	3237378	rs613518	T/C	Mixed	Sakornsakolpat_2019	30804561	RFX3	0.742452	13116	-0.0378712	0.0629339	0.547333	1	Y	0.467962	4479	-0.067902	0.0971917	0.484777	1	Y	0.885898	7708	-0.0283031	0.0848442	0.738689	1	Y	0.742464	8028	0.0621342	0.140253	0.657755	1	N	0.742433	5088	-0.0801036	0.0697377	0.250703	1	Y
chr9	3577936	rs10972560	G/T	Mixed	Sakornsakolpat_2019	30804561	RFX3;RFX3-AS1	0.28774	13116	-0.080331	0.0528159	0.128269	1	Y	0.081603	4479	0.0603251	0.188459	0.748896	1	N	0.401466	7708	-0.0970938	0.0552854	0.0790495	1	Y	0.283445	8028	-0.0995202	0.116941	0.394754	1	Y	0.294517	5088	-0.0868816	0.0587502	0.139186	1	Y
chr9	4143749	rs10114763	T/A	Mixed	Sakornsakolpat_2019	30804561	GLIS3	0.39875	13116	0.0835805	0.0473207	0.0773524	1	Y	0.387252	4479	-0.0163844	0.0981212	0.867385	1	N	0.41924	7708	0.110934	0.0544898	0.0417639	1	Y	0.391069	8028	0.107613	0.104729	0.304169	1	Y	0.410869	5088	0.0820811	0.0526536	0.119022	1	Y
chr9	4320425	rs57182325	C/G	Mixed	Sakornsakolpat_2019	30804561	GLIS3;SLC1A1	0.0981244	13116	0.0690897	0.0779731	0.375579	1	Y	0.0874079	4479	0.223141	0.173766	0.199092	1	Y	0.110016	7708	0.0260773	0.0877894	0.766433	1	Y	0.0956029	8028	0.0650629	0.183713	0.723223	1	Y	0.102103	5088	0.0440692	0.0856437	0.606857	1	Y
chr9	82511248	rs7866939	C/T	Mixed	Sakornsakolpat_2019	30804561	SPATA31D1;RASEF	0.422156	13116	0.0705553	0.0495855	0.154765	1	Y	0.583836	4479	-0.0476471	0.0968501	0.622742	1	N	0.318241	7708	0.117607	0.0584815	0.044324	1	Y	0.430742	8028	0.140783	0.111887	0.208299	1	Y	0.408608	5088	0.065628	0.0548848	0.231798	1	Y
chr9	98899368	rs10760580	A/G	Mixed	Sakornsakolpat_2019	30804561	GALNT12;COL15A1	0.218512	13116	-0.037497	0.0560121	0.503211	1	Y	0.0793704	4479	0.137419	0.176951	0.437397	1	N	0.287104	7708	-0.0619642	0.0593889	0.29678	1	Y	0.217676	8028	0.0669067	0.126576	0.597091	1	N	0.219831	5088	-0.0681746	0.061935	0.271008	1	Y
chr10	103897116	rs1570221	A/G	Mixed	Sakornsakolpat_2019	30804561	STN1	0.290332	13116	0.173803	0.0517795	0.000789076	0.131776	Y	0.155169	4479	0.218827	0.132497	0.0986232	1	Y	0.345874	7708	0.161539	0.0566579	0.00435639	0.727517	Y	0.29721	8028	0.0598585	0.116332	0.606869	1	Y	0.279481	5088	0.21355	0.0573313	0.000195446	0.0326394	Y
chr10	12235993	rs7068966	T/C	Mixed	Sakornsakolpat_2019	30804561	CDC123	0.417315	13116	-0.117714	0.047821	0.0138335	1	Y	0.219469	4479	-0.227741	0.118166	0.0539437	1	Y	0.53425	7708	-0.100583	0.0528589	0.0570588	1	Y	0.416978	8028	-0.250373	0.109035	0.0216611	1	Y	0.417846	5088	-0.0944471	0.0528231	0.0737778	1	Y
chr10	75899975	rs11594905	A/G	Mixed	Sakornsakolpat_2019	30804561	LRMDA	0.0909195	13116	0.12693	0.0760063	0.0949201	1	Y	0.0228846	4479	-0.00780989	0.325136	0.980836	1	N	0.132071	7708	0.132702	0.0782891	0.0900705	1	Y	0.0859492	8028	0.133783	0.17585	0.446788	1	Y	0.0987618	5088	0.115911	0.0838403	0.166813	1	Y
chr10	76559121	rs2579762	C/A	Mixed	Sakornsakolpat_2019	30804561	LRMDA;KCNMA1	0.37702	13116	-0.0433017	0.0498147	0.384708	1	N	0.172248	4479	0.0142647	0.132836	0.914483	1	Y	0.48534	7708	-0.061241	0.0540246	0.256972	1	N	0.374564	8028	-0.127559	0.110997	0.25047	1	N	0.380896	5088	-0.0318977	0.05529	0.563996	1	N
chr10	79171724	rs780151	A/G	Mixed	Sakornsakolpat_2019	30804561	ZMIZ1	0.311109	13116	-0.030526	0.0498781	0.540529	1	Y	0.166443	4479	0.153427	0.132863	0.248182	1	N	0.404126	7708	-0.0566749	0.0542283	0.295969	1	Y	0.300386	8028	0.00467566	0.11485	0.967526	1	N	0.328027	5088	-0.0567381	0.0549422	0.301751	1	Y
chr10	79946568	rs721917	G/A	Mixed	Sakornsakolpat_2019	30804561	SFTPD	0.4233	13116	0.0900987	0.0470883	0.0556968	1	Y	0.411364	4479	0.169335	0.0956897	0.0767888	1	Y	0.419564	7708	0.0823561	0.0544104	0.130125	1	Y	0.427317	8028	0.192137	0.109631	0.0796757	1	Y	0.416961	5088	0.0814701	0.0516897	0.114995	1	Y
chr10	80458350	rs1902661	C/G	Mixed	Sakornsakolpat_2019	30804561	TSPAN14	0.624238	13116	-0.131607	0.0478234	0.00592428	0.989354	Y	0.612525	4479	-0.0400467	0.0968368	0.679205	1	Y	0.614751	7708	-0.156747	0.0555349	0.00476527	0.7958	Y	0.632225	8028	-0.130265	0.107273	0.224621	1	Y	0.611635	5088	-0.121669	0.0529541	0.0215831	1	Y
chr11	102850214	rs626750	A/G	Mixed	Cho_2014	24621683	MMP3;MMP12	0.205894	13116	-0.263273	0.0607969	1.49e-05	0.00248607	Y	0.269145	4479	-0.304575	0.113694	0.00738627	1	Y	0.175986	7708	-0.228619	0.0728545	0.00170091	0.284051	Y	0.207711	8028	-0.120811	0.134457	0.368914	1	Y	0.203027	5088	-0.291206	0.0676098	1.65e-05	0.00276165	Y
chr11	12471745	rs80145403	A/G	Mixed	Sakornsakolpat_2019	30804561	PARVA	0.0868786	13116	0.0187618	0.0802572	0.815163	1	Y	0.0227729	4479	-0.454601	0.355566	0.201064	1	N	0.122795	7708	0.0399534	0.0822975	0.62734	1	Y	0.0883159	8028	0.116177	0.178213	0.514467	1	Y	0.0846109	5088	-0.0265937	0.0894189	0.766157	1	N
chr11	12686329	rs7114698	T/C	Mixed	Sakornsakolpat_2019	30804561	TEAD1	0.414151	13116	-0.00657605	0.047624	0.890175	1	N	0.36113	4479	0.059334	0.098028	0.544995	1	Y	0.452971	7708	-0.00932318	0.0549481	0.865268	1	N	0.40994	8028	-0.0520658	0.107018	0.626604	1	N	0.420794	5088	0.0213772	0.0525542	0.68418	1	Y
chr11	13149689	rs4757118	T/C	Mixed	Sakornsakolpat_2019	30804561	RASSF10;ARNTL	0.409347	13116	0.0228045	0.0492989	0.643669	1	Y	0.175932	4479	0.109245	0.129198	0.3978	1	Y	0.543526	7708	0.0235899	0.0538343	0.661246	1	Y	0.405331	8028	0.108859	0.110801	0.325867	1	Y	0.415684	5088	-0.00985876	0.0544343	0.856279	1	N
chr11	86138052	rs11234554	G/C	Mixed	Sakornsakolpat_2019	30804561	PICALM;EED	0.614479	13116	-0.0617413	0.0484673	0.202707	1	Y	0.736548	4479	-0.110562	0.113125	0.3284	1	Y	0.548067	7708	-0.0487418	0.0541452	0.368011	1	Y	0.612481	8028	-0.081791	0.109151	0.453655	1	Y	0.61763	5088	-0.081563	0.0535838	0.12797	1	Y
chr11	86733719	rs117261012	G/A	Mixed	Sakornsakolpat_2019	30804561	ME3;PRSS23	0.107883	13116	0.115101	0.0720678	0.110237	1	Y	0.0306988	4479	0.131896	0.318233	0.678536	1	Y	0.157564	7708	0.142625	0.0742535	0.054758	1	Y	0.10289	8028	0.186173	0.161818	0.249935	1	Y	0.115763	5088	0.104387	0.0796164	0.189817	1	Y
chr12	114745123	rs4767250	T/G	Mixed	Sakornsakolpat_2019	30804561	TBX3;MED13L	0.254498	13116	0.062537	0.054242	0.248941	1	N	0.0774727	4479	0.259161	0.180738	0.151598	1	N	0.361637	7708	0.0604936	0.0570794	0.28923	1	N	0.251246	8028	0.0482676	0.123343	0.695554	1	N	0.259631	5088	0.084769	0.0599788	0.157563	1	N
chr12	115510096	rs7958945	G/A	Mixed	Sakornsakolpat_2019	30804561	TBX3;MED13L	0.47301	13116	0.0444158	0.0492258	0.366904	1	Y	0.686649	4479	0.150178	0.107694	0.163168	1	Y	0.36527	7708	0.0425193	0.0558301	0.446309	1	Y	0.471662	8028	-0.138214	0.11127	0.214184	1	N	0.475138	5088	0.0755833	0.0545079	0.165549	1	Y
chr12	28167603	rs11049386	A/T	Mixed	Sakornsakolpat_2019	30804561	PTHLH;CCDC91	0.192932	13116	-0.0440977	0.0577794	0.445339	1	Y	0.0563742	4479	-0.00840037	0.212523	0.96847	1	Y	0.283342	7708	-0.0550947	0.059964	0.358203	1	Y	0.184728	8028	-0.160721	0.131376	0.221191	1	Y	0.205877	5088	-0.0234749	0.0639022	0.713353	1	Y
chr12	95100136	rs4762172	C/T	Mixed	Sakornsakolpat_2019	30804561	FGD6	0.130756	13116	-0.219902	0.0747892	0.00327908	0.547607	Y	0.190668	4479	-0.183951	0.123239	0.135532	1	Y	0.0902958	7708	-0.267159	0.097161	0.00596584	0.996294	Y	0.133719	8028	-0.0824767	0.170629	0.628835	1	Y	0.126081	5088	-0.262932	0.0826318	0.00146275	0.244279	Y
chr12	95144245	rs60129850	A/C	Mixed	Sakornsakolpat_2019	30804561	FGD6	0.194648	13116	-0.00204156	0.057475	0.971664	1	N	0.178946	4479	-0.036374	0.124367	0.769925	1	N	0.211339	7708	-0.00930069	0.0651391	0.886462	1	N	0.190272	8028	0.000456452	0.132672	0.997255	1	Y	0.201553	5088	0.000938004	0.0633247	0.988182	1	Y
chr12	95843792	rs7307510	C/T	Mixed	Sakornsakolpat_2019	30804561	LOC105369921	0.785758	13116	0.107799	0.0581708	0.0638622	1	Y	0.747488	4479	0.238305	0.107893	0.0271946	1	Y	0.799235	7708	0.0709529	0.0698526	0.309747	1	Y	0.784317	8028	0.0517603	0.133605	0.698451	1	Y	0.788031	5088	0.104295	0.0640865	0.10365	1	Y
chr13	44268367	rs9525927	A/G	Mixed	Sakornsakolpat_2019	30804561	MIR8079;SERP2	0.807258	13116	-0.0647988	0.0609711	0.287882	1	Y	0.841817	4479	-0.133538	0.127998	0.296819	1	Y	0.812986	7708	-0.0362545	0.0698534	0.603755	1	Y	0.796587	8028	0.00782372	0.135611	0.953994	1	N	0.824096	5088	-0.0839028	0.0675815	0.214419	1	Y
chr14	92134454	rs2295726	T/G	Mixed	Sakornsakolpat_2019	30804561	CPSF2	0.205131	13116	0.0601732	0.0599639	0.315624	1	Y	0.239339	4479	0.175466	0.109378	0.108666	1	Y	0.161715	7708	6.05e-05	0.0730715	0.999339	1	Y	0.214686	8028	0.0429853	0.135604	0.75125	1	Y	0.190055	5088	0.0683683	0.0662403	0.302013	1	Y
chr14	92639608	rs72699855	C/G	Mixed	Sakornsakolpat_2019	30804561	RIN3	0.146386	13116	-0.286522	0.0634762	6.37e-06	0.00106311	Y	0.0927662	4479	-0.239655	0.159278	0.132418	1	Y	0.187792	7708	-0.299393	0.0691609	1.5e-05	0.00250228	Y	0.140446	8028	-0.135339	0.148537	0.362219	1	Y	0.155759	5088	-0.332151	0.0698358	1.97e-06	0.000329483	Y
chr14	93045296	rs35584079	A/G	Mixed	Sakornsakolpat_2019	30804561	ITPK1	0.252973	13116	0.015476	0.0603021	0.797456	1	Y	0.489953	4479	-0.0287571	0.09737	0.767735	1	N	0.130189	7708	0.0539591	0.0786876	0.492878	1	Y	0.254235	8028	0.025955	0.134083	0.846509	1	Y	0.250983	5088	0.00160262	0.0669475	0.980902	1	Y
chr14	94378610	rs28929474	T/C	EUR	Busch 2017	28170284	SERPINA1	0.013495	13116	0.555142	0.177794	0.00179392	0.299584	Y	0.00457691	4479	2.56928	0.756921	0.000687849	0.114871	Y	0.0198495	7708	0.406231	0.182261	0.025824	1	Y	0.0114599	8028	0.505405	0.443901	0.25489	1	Y	0.016706	5088	0.60825	0.190088	0.00137508	0.229638	Y
chr15	49679298	rs17482833	C/A	Mixed	Sakornsakolpat_2019	30804561	DTWD1;ATP8B4	0.223048	13116	-0.00703214	0.0553376	0.898879	1	Y	0.08071	4479	-0.213633	0.169187	0.206697	1	Y	0.309419	7708	0.0183934	0.0587056	0.754041	1	N	0.220416	8028	0.11267	0.124135	0.364065	1	N	0.227201	5088	-0.0527099	0.0613668	0.390378	1	Y
chr15	49692513	rs72731149	C/G	Mixed	Sakornsakolpat_2019	30804561	DTWD1;ATP8B4	0.13819	13116	-0.161785	0.0745189	0.0299265	1	Y	0.245256	4479	-0.0412928	0.112294	0.713082	1	Y	0.0705112	7708	-0.281493	0.102738	0.00614563	1	Y	0.140571	8028	-0.246688	0.166699	0.138917	1	Y	0.134434	5088	-0.124884	0.0824678	0.12994	1	Y
chr15	50692313	rs4774574	T/G	Mixed	Sakornsakolpat_2019	30804561	TRPM7;SPPL2A	0.131443	13116	-0.101152	0.0685338	0.139959	1	Y	0.0415271	4479	-0.552025	0.243541	0.0234109	1	Y	0.181694	7708	-0.0560882	0.0715286	0.43296	1	Y	0.134218	8028	-0.101889	0.150044	0.497099	1	Y	0.127064	5088	-0.109845	0.0758729	0.147686	1	Y
chr15	71320175	rs1441358	G/T	Mixed	Sakornsakolpat_2019	30804561	THSD4	0.392383	13116	0.115874	0.0488506	0.0176914	1	Y	0.519536	4479	0.22004	0.0974192	0.0239023	1	Y	0.331279	7708	0.0846253	0.0573033	0.139731	1	Y	0.393	8028	0.0241866	0.109232	0.824761	1	Y	0.391411	5088	0.12829	0.0541534	0.0178355	1	Y
chr15	71363396	rs12102112	T/C	Mixed	Sakornsakolpat_2019	30804561	THSD4	0.129231	13116	0.164263	0.068143	0.0159276	1	N	0.0945524	4479	0.296457	0.163683	0.0701143	1	N	0.152309	7708	0.13139	0.0749217	0.0794813	1	N	0.128986	8028	0.222931	0.155381	0.151361	1	N	0.129619	5088	0.112548	0.0752583	0.134786	1	N
chr15	71373485	rs2119568	C/T	Mixed	Sakornsakolpat_2019	30804561	THSD4	0.143298	13116	0.11443	0.0654102	0.0802168	1	Y	0.0942175	4479	0.218745	0.162405	0.178009	1	Y	0.16684	7708	0.0840674	0.0714531	0.239379	1	Y	0.144557	8028	0.14575	0.149854	0.330744	1	Y	0.141313	5088	0.0662664	0.0721506	0.358385	1	Y
chr15	71511111	rs62015883	T/C	Mixed	Sakornsakolpat_2019	30804561	THSD4	0.171089	13116	0.0124613	0.0603281	0.836354	1	Y	0.183746	4479	0.033519	0.121086	0.781919	1	Y	0.168396	7708	0.00457928	0.0705522	0.948249	1	Y	0.168971	8028	0.0671874	0.139015	0.628874	1	Y	0.17443	5088	-0.00215756	0.066579	0.974148	1	N
chr15	77685725	rs4074365	C/T	Mixed	Sakornsakolpat_2019	30804561	LINGO1	0.452386	13116	-0.0641866	0.048822	0.188609	1	Y	0.623912	4479	-0.187197	0.0998368	0.0607884	1	Y	0.359237	7708	-0.0188049	0.0564593	0.739081	1	Y	0.454596	8028	-0.0191907	0.111121	0.862887	1	Y	0.448899	5088	-0.0649451	0.0537644	0.227064	1	Y
chr15	78096122	rs6495272	T/C	Mixed	Sakornsakolpat_2019	30804561	SH2D7	0.249733	13116	-0.00310693	0.0541841	0.954274	1	N	0.286225	4479	-0.0530379	0.10901	0.626583	1	N	0.235016	7708	0.0230967	0.0634176	0.715709	1	Y	0.248007	8028	-0.0347791	0.121998	0.775583	1	N	0.252457	5088	0.0110316	0.0599403	0.85398	1	Y
chr15	78606590	rs55676755	G/C	Mixed	Sakornsakolpat_2019	30804561	CHRNA3	0.273483	13116	0.310205	0.0514475	1.64e-09	2.75e-07	Y	0.157848	4479	0.305568	0.129543	0.0183332	1	Y	0.35515	7708	0.298206	0.0562538	1.15e-07	1.92e-05	Y	0.25791	8028	0.21905	0.118638	0.0648364	1	Y	0.298054	5088	0.319687	0.0565949	1.62e-08	2.7e-06	Y
chr15	78631503	rs28534575	G/T	Mixed	Sakornsakolpat_2019	30804561	CHRNB4	0.257853	13116	-0.240135	0.0552619	1.39e-05	0.00232167	Y	0.264456	4479	-0.165046	0.107927	0.126207	1	Y	0.230215	7708	-0.274589	0.0653202	2.63e-05	0.00438441	Y	0.274352	8028	-0.169143	0.120727	0.161202	1	Y	0.23182	5088	-0.267427	0.0617832	1.5e-05	0.00250739	Y
chr15	83024761	rs7181169	C/T	Mixed	Sakornsakolpat_2019	30804561	BTBD1	0.440035	13116	-0.106014	0.0468687	0.0237012	1	Y	0.454454	4479	-0.143984	0.09651	0.135724	1	Y	0.451479	7708	-0.103355	0.0539945	0.0555985	1	Y	0.434791	8028	-0.324688	0.105277	0.0020415	0.34093	Y	0.44831	5088	-0.0592711	0.0518994	0.253438	1	Y
chr15	83847191	rs4523894	G/C	Mixed	Sakornsakolpat_2019	30804561	ADAMTSL3	0.0673224	13116	-0.132492	0.0922242	0.150824	1	Y	0.0207636	4479	0.175071	0.410712	0.669916	1	N	0.0896471	7708	-0.174513	0.0946602	0.0652458	1	Y	0.0680742	8028	-0.446123	0.197856	0.0241469	1	Y	0.066136	5088	-0.0544061	0.103126	0.597798	1	Y
chr16	10615156	rs56134392	C/T	Mixed	Sakornsakolpat_2019	30804561	EMP2;TEKT5	0.450938	13116	0.0527396	0.0492384	0.284122	1	Y	0.627707	4479	-0.00381137	0.0996734	0.969497	1	N	0.33595	7708	0.0736899	0.0573832	0.199082	1	Y	0.461261	8028	0.0475664	0.110346	0.66642	1	Y	0.43465	5088	0.0244742	0.0546424	0.654227	1	Y
chr16	11195285	rs1990572	A/G	Mixed	Sakornsakolpat_2019	30804561	CLEC16A;SOCS1	0.178179	13116	0.0608006	0.0609214	0.318271	1	N	0.149364	4479	-0.0929178	0.137918	0.500491	1	Y	0.194668	7708	0.0921208	0.0688256	0.180745	1	N	0.17576	8028	0.0495447	0.139086	0.721678	1	N	0.181997	5088	0.0608165	0.0671482	0.365091	1	N
chr16	57988721	rs8044657	A/G	Mixed	Sakornsakolpat_2019	30804561	TEPP	0.160224	13116	-0.0975717	0.0710257	0.169519	1	Y	0.294932	4479	-0.00758461	0.107829	0.943924	1	Y	0.0918526	7708	-0.170424	0.0975666	0.0806819	1	Y	0.16156	8028	-0.262587	0.160891	0.102663	1	Y	0.158117	5088	-0.0632308	0.0784657	0.420335	1	Y
chr16	58063696	rs12926803	C/G	Mixed	Sakornsakolpat_2019	30804561	MMP15;CFAP20	0.221561	13116	0.0417547	0.0565572	0.460348	1	Y	0.195914	4479	0.1364	0.126304	0.280173	1	Y	0.216463	7708	0.0183154	0.0641934	0.775403	1	Y	0.22571	8028	0.248631	0.129493	0.0548542	1	Y	0.215016	5088	0.00427357	0.0624393	0.945432	1	Y
chr16	75306333	rs4888379	T/A	Mixed	Sakornsakolpat_2019	30804561	CFDP1	0.485895	13116	0.0632566	0.0475524	0.183436	1	Y	0.29962	4479	0.154272	0.103905	0.137613	1	Y	0.580241	7708	0.0605047	0.0540848	0.263268	1	Y	0.484928	8028	0.0312807	0.106164	0.768265	1	Y	0.487421	5088	0.0838495	0.0527212	0.111737	1	Y
chr17	30086111	rs8080772	C/T	Mixed	Sakornsakolpat_2019	30804561	EFCAB5	0.25324	13116	-0.086799	0.0533598	0.103806	1	Y	0.0865148	4479	0.0900374	0.17325	0.603276	1	N	0.355799	7708	-0.0954359	0.0560701	0.0887397	1	Y	0.248069	8028	0.0214436	0.122057	0.860541	1	N	0.261399	5088	-0.118696	0.0588399	0.0436666	1	Y
chr17	30729320	rs1973252	A/G	Mixed	Sakornsakolpat_2019	30804561	SUZ12P1	0.222896	13116	-0.187601	0.0585843	0.00136363	0.227726	Y	0.335789	4479	-0.12046	0.100773	0.231947	1	Y	0.169499	7708	-0.201963	0.0730392	0.00568987	0.950208	Y	0.222845	8028	-0.219035	0.134142	0.102499	1	Y	0.222976	5088	-0.160765	0.0643768	0.012516	1	Y
chr17	38678826	rs34727469	T/C	Mixed	Sakornsakolpat_2019	30804561	EPOP;MIR4734	0.0893184	13116	-0.0159271	0.0762121	0.834461	1	N	0.0240009	4479	-0.416833	0.304048	0.170392	1	N	0.132395	7708	0.00809788	0.0784532	0.917789	1	Y	0.0833333	8028	-0.180437	0.179569	0.314977	1	N	0.0987618	5088	0.0502457	0.0833916	0.546823	1	Y
chr17	40062520	rs62065216	A/G	Mixed	Sakornsakolpat_2019	30804561	THRA	0.368901	13116	0.0481092	0.0491122	0.327295	1	Y	0.259991	4479	0.0397593	0.111659	0.721783	1	Y	0.422937	7708	0.0375456	0.0551909	0.496323	1	Y	0.369706	8028	0.0872031	0.109958	0.427743	1	Y	0.36763	5088	0.0539598	0.0544985	0.322117	1	Y
chr17	45846834	rs12373142	G/C	Mixed	Sakornsakolpat_2019	30804561	SPPL2C	0.150808	13116	0.25093	0.063246	7.26e-05	0.0121281	Y	0.0437598	4479	0.507891	0.248098	0.0406445	1	Y	0.220031	7708	0.227939	0.0652464	0.000476718	0.079612	Y	0.143622	8028	0.231812	0.142885	0.104725	1	Y	0.162146	5088	0.251855	0.0696494	0.000299147	0.0499576	Y
chr17	71220546	rs11655567	C/T	Mixed	Sakornsakolpat_2019	30804561	CASC17;LINC02095	0.405878	13116	0.00663932	0.0482016	0.890445	1	Y	0.319603	4479	-0.191943	0.10678	0.072249	1	N	0.462961	7708	0.0623587	0.0545329	0.252829	1	Y	0.403463	8028	-0.0515896	0.108499	0.634442	1	N	0.409689	5088	0.0303211	0.053358	0.56986	1	Y
chr17	71372270	rs9904181	T/G	Mixed	Sakornsakolpat_2019	30804561	CASC17;LINC02095	0.12683	13116	0.0483441	0.0763635	0.526682	1	Y	0.222483	4479	0.0132259	0.117314	0.910237	1	Y	0.0798521	7708	0.0964322	0.102834	0.348375	1	Y	0.128301	8028	-0.0649156	0.176674	0.713297	1	N	0.124509	5088	0.0633311	0.0841704	0.451801	1	Y
chr18	8808466	rs647097	C/T	Mixed	Sakornsakolpat_2019	30804561	MTCL1	0.317322	13116	0.0390194	0.0509621	0.443881	1	Y	0.401764	4479	-0.0194294	0.0972531	0.841651	1	N	0.262584	7708	0.0805292	0.0605834	0.183773	1	Y	0.321624	8028	0.0209719	0.114763	0.855001	1	Y	0.310535	5088	0.0265781	0.0564603	0.637826	1	Y
chr19	40796801	rs7937	T/C	Mixed	Cho_2012	22080838	MIA-RAB4B	0.474726	13116	0.0791268	0.0480054	0.0992932	1	Y	0.302411	4479	-0.02392	0.103509	0.817245	1	N	0.562597	7708	0.126296	0.0548196	0.0212311	1	Y	0.467177	8028	0.0539603	0.109886	0.623387	1	Y	0.486635	5088	0.110444	0.0528525	0.0366474	1	Y
chr19	45790878	rs72626215	A/G	Mixed	Sakornsakolpat_2019	30804561	DMWD	0.20616	13116	-0.151864	0.0574341	0.00818976	1	Y	0.093436	4479	-0.11389	0.168933	0.500202	1	Y	0.26985	7708	-0.143304	0.0612251	0.019252	1	Y	0.207773	8028	-0.2873	0.131484	0.0288852	1	Y	0.203616	5088	-0.120254	0.0632074	0.0571009	1	Y
chr21	33991458	rs11088268	G/T	Mixed	Sakornsakolpat_2019	30804561	LOC101928126;MRPS6	0.10125	13116	0.0131646	0.0779281	0.86585	1	N	0.0329315	4479	-0.113703	0.263735	0.666377	1	Y	0.134146	7708	0.0237157	0.0816769	0.771541	1	N	0.104073	8028	-0.218594	0.170376	0.19949	1	Y	0.0967964	5088	0.0583907	0.0869479	0.501864	1	N
chr21	34289445	rs2096468	C/A	Mixed	Sakornsakolpat_2019	30804561	LINC00310;KCNE2	0.492604	13116	-0.0513022	0.0474644	0.279761	1	Y	0.398415	4479	-0.0079547	0.0992643	0.936129	1	Y	0.54664	7708	-0.0710324	0.0544818	0.192308	1	Y	0.487793	8028	-0.0212049	0.106617	0.84235	1	Y	0.500197	5088	-0.0692411	0.0525272	0.187439	1	Y
chr21	34629159	rs2006998	G/A	Mixed	Sakornsakolpat_2019	30804561	RCAN1;CLIC6	0.0954941	13116	-0.0508966	0.0794883	0.521976	1	N	0.124023	4479	0.0378128	0.146452	0.796258	1	Y	0.0861443	7708	-0.0881034	0.095438	0.35593	1	N	0.0956652	8028	-0.296948	0.177758	0.0948171	1	N	0.0952241	5088	0.0132215	0.0881907	0.880828	1	Y
chr22	17837292	rs2542334	T/C	Mixed	Sakornsakolpat_2019	30804561	MICAL3	0.367033	13116	0.00201775	0.0489487	0.967119	1	Y	0.453449	4479	-0.0363375	0.0966555	0.706955	1	N	0.325376	7708	0.00450649	0.0574096	0.937433	1	Y	0.365471	8028	-0.0689303	0.110179	0.531565	1	N	0.369497	5088	0.0201768	0.0541049	0.709208	1	Y
chr22	18006117	rs9617650	C/G	Mixed	Sakornsakolpat_2019	30804561	MICAL3	0.193009	13116	0.035902	0.0586052	0.540135	1	N	0.189328	4479	0.0747045	0.119625	0.532307	1	N	0.205306	7708	0.0215131	0.0679577	0.751573	1	N	0.191143	8028	-0.0236082	0.130515	0.856458	1	Y	0.195951	5088	0.0631358	0.064952	0.331031	1	N
chr22	32939401	rs73158393	G/C	Mixed	Sakornsakolpat_2019	30804561	SYN3	0.17776	13116	-0.0467223	0.0591492	0.429582	1	Y	0.053695	4479	0.110668	0.215682	0.607877	1	N	0.255449	7708	-0.0706893	0.0613521	0.249243	1	Y	0.168784	8028	-0.00122939	0.135256	0.992748	1	Y	0.191922	5088	-0.0786039	0.0652506	0.22834	1	Y
Note: Variants examined in association with severe COPD include those reported previously in association with moderate-to-severe or severe COPD.
