# Supplementary material for: Whole genome sequence analysis of pulmonary function and COPD in 19,996 multi-ethnic participants
Source: Nat Commun. 2020 Oct 14;11:5182. doi: 10.1038/s41467-020-18334-7 (PMC7598941; doi:10.1038/s41467-020-18334-7)
Supplement: Supplementary file 12 — Supplementary Data 9 [file 41467_2020_18334_MOESM12_ESM.xlsx]

## Sheet: Sheet1
Supplementary Data 9: Sex-stratified analysis of the novel variants on the X chromosome.
											Female			Male			Heterogeneity test"
Trait	Stratum	Race/ethnic group	Chr	Pos (b38)	rsid	Effect/other allele	EAF	Beta	P-value	Nearest gene	N	Beta	P-value	N	Beta	P-value	HetISq	HetPVal
FEV1	COPD-enriched	White	X	80958253	rs142755000	A/G	0.03	-0.18	3.58e-08	BRWD3	2765	-0.08	0.1	3003	-0.23	4.35e-07	81.3	0.0208
FVC	Population- and family-based	White	X	46687945	rs182915372	C/T	0.013	-0.19	4.68e-08	SLC9A7	3370	-0.21	1.81e-05	3176	-0.17	0.000728	0	0.574
FVC	Population- and family-based	All	X	46687945	rs182915372	C/T	0.008	-0.18	1.79e-08	SLC9A7	6261	-0.19	3.13e-05	5236	-0.17	0.000202	0	0.946
FVC	COPD-enriched	All	X	47087005	rs12556310	G/C	0.44	0.05	3.3e-08	RGN	3974	0.03	0.0276	4525	0.06	1.87e-05	42.5	0.187
FVC	Combined	White	X	47317317	rs5953026	G/A	0.602	0.04	1.85e-08	ZNF157	6135	0.01	0.479	6179	0.05	2.92e-08	91.4	0.0006419
FVC	Combined	All	X	47100766	rs35917906	T/C	0.489	0.03	1.49e-08	RGN	10235	0.03	0.00161	9761	0.03	5.04e-05	0	0.4861
*Heterogeneity I-squared and P-value (based on the Cochran's Q-test) are reported based on output from METAL.
