# Supplementary material for: Whole genome sequence analysis of pulmonary function and COPD in 19,996 multi-ethnic participants
Source: Nat Commun. 2020 Oct 14;11:5182. doi: 10.1038/s41467-020-18334-7 (PMC7598941; doi:10.1038/s41467-020-18334-7)
Supplement: Supplementary file 13 — Supplementary Data 10 [file 41467_2020_18334_MOESM13_ESM.xlsx]

## Sheet: Sheet1
Supplementary Data 10: Annotation of novel variants.
TOPMed WGS Discovery summaries													SnpEff output												VEP output																ANNOVAR output
Trait	Stratum	Race/ethnic group	Chr	Pos (b38)	rsid	Effect/other allele	EAF	Het count	Beta	SE	P-value	Nearest gene	SnpEff_ensembl_Effect	SnpEff_ensembl_Effect_impact	SnpEff_ensembl_Transcript_ID	SnpEff_ensembl_Transcript_biotype	SnpEff_ensembl_Gene_name	SnpEff_ensembl_Gene_ID	SnpEff_ensembl_HGVSc	SnpEff_ensembl_HGVSp	SnpEff_ensembl_cDNA_position_or_cDNA_len	SnpEff_ensembl_Exon_or_intron_rank_or_total	SnpEff_ensembl_Distance_to_feature	SnpEff_ensembl_summary	VEP_ensembl_Consequence	VEP_ensembl_Transcript_ID	VEP_ensembl_Gene_Name	VEP_ensembl_Gene_ID	VEP_ensembl_Protein_ID	VEP_ensembl_CCDS	VEP_ensembl_SWISSPROT	VEP_ensembl_Codon_Change_or_Distance	VEP_ensembl_Amino_Acid_Change	VEP_ensembl_HGVSc	VEP_ensembl_HGVSp	VEP_ensembl_cDNA_position	VEP_ensembl_Protein_position	VEP_ensembl_Exon_or_Intron_Rank	VEP_ensembl_CANONICAL	VEP_ensembl_summary	ANNOVAR_refseq_Effect	ANNOVAR_refseq_Transcript_ID	ANNOVAR_refseq_Gene_ID	ANNOVAR_refseq_Closest_gene	ANNOVAR_refseq_HGVSc	ANNOVAR_refseq_HGVSp	ANNOVAR_refseq_Exon_Rank	ANNOVAR_refseq_summary	phyloP100way_vertebrate
FVC	COPD-enriched	White	1	196989333	rs371740347	C/T	0.008	93	0.43	0.07	2.67e-09	CFHR5	intron_variant	MODIFIER	ENST00000256785.4	protein_coding	CFHR5	ENSG00000134389	c.431-4747T>C	.	.	2019-03-09	.	CFHR5(1):intron_variant(1)	intron_variant	ENST00000256785	CFHR5	ENSG00000134389	ENSP00000256785	CCDS1387.1	Q9BXR6	.	.	ENST00000256785.4:c.431-4747T>C	.	.	.	2019-03-09	YES	CFHR5(1):intron_variant(1)	intronic	NM_030787	CFHR5	.	.	.	.	CFHR5(1):intronic(1)	0.147
FVC	COPD-enriched	All	1	196989333	rs371740347	C/T	0.006	104	0.38	0.07	1.07e-08	CFHR5	intron_variant	MODIFIER	ENST00000256785.4	protein_coding	CFHR5	ENSG00000134389	c.431-4747T>C	.	.	2019-03-09	.	CFHR5(1):intron_variant(1)	intron_variant	ENST00000256785	CFHR5	ENSG00000134389	ENSP00000256785	CCDS1387.1	Q9BXR6	.	.	ENST00000256785.4:c.431-4747T>C	.	.	.	2019-03-09	YES	CFHR5(1):intron_variant(1)	intronic	NM_030787	CFHR5	.	.	.	.	CFHR5(1):intronic(1)	0.147
FVC	Combined	African American	2	120800568	rs56154976	T/C	0.031	378	0.16	0.03	2.22e-08	GLI2	intron_variant|intron_variant|intron_variant|intron_variant|intron_variant|intron_variant|intron_variant|intron_variant|intron_variant|intron_variant|intron_variant|intron_variant|intron_variant|intron_variant	MODIFIER|MODIFIER|MODIFIER|MODIFIER|MODIFIER|MODIFIER|MODIFIER|MODIFIER|MODIFIER|MODIFIER|MODIFIER|MODIFIER|MODIFIER|MODIFIER	ENST00000314490.15|ENST00000341310.10|ENST00000360874.10|ENST00000361492.8|ENST00000418323.5|ENST00000433812.1|ENST00000435313.6|ENST00000437950.5|ENST00000438299.5|ENST00000445186.5|ENST00000452319.5|ENST00000452692.5|ENST00000472722.5|ENST00000482119.5	protein_coding|nonsense_mediated_decay|protein_coding|protein_coding|protein_coding|nonsense_mediated_decay|processed_transcript|nonsense_mediated_decay|nonsense_mediated_decay|nonsense_mediated_decay|protein_coding|nonsense_mediated_decay|retained_intron|processed_transcript	GLI2|GLI2|GLI2|GLI2|GLI2|GLI2|GLI2|GLI2|GLI2|GLI2|GLI2|GLI2|GLI2|GLI2	ENSG00000074047|ENSG00000074047|ENSG00000074047|ENSG00000074047|ENSG00000074047|ENSG00000074047|ENSG00000074047|ENSG00000074047|ENSG00000074047|ENSG00000074047|ENSG00000074047|ENSG00000074047|ENSG00000074047|ENSG00000074047	c.-140+3100C>T|c.148+3100C>T|c.124+3100C>T|c.148+3100C>T|c.148+3100C>T|c.124+3100C>T|n.173+3100C>T|c.148+3100C>T|c.148+3100C>T|c.148+3100C>T|c.148+3100C>T|c.148+3100C>T|n.237+3100C>T|n.237+3100C>T	.|.|.|.|.|.|.|.|.|.|.|.|.|.	.|.|.|.|.|.|.|.|.|.|.|.|.|.	1/12|2/9|1/3|1/12|2/2|1/6|1/11|1/8|2/10|2/9|2/13|2/10|2/3|2/3	.|.|.|.|.|.|.|.|.|.|.|.|.|.	GLI2(14):intron_variant(14)	intron_variant|intron_variant,NMD_transcript_variant|intron_variant,non_coding_transcript_variant|intron_variant|intron_variant|intron_variant,non_coding_transcript_variant|intron_variant,NMD_transcript_variant|intron_variant,NMD_transcript_variant|intron_variant,NMD_transcript_variant|intron_variant,non_coding_transcript_variant|intron_variant|intron_variant,NMD_transcript_variant|intron_variant…	ENST00000361492|ENST00000438299|ENST00000482119|ENST00000360874|ENST00000418323|ENST00000472722|ENST00000437950|ENST00000445186|ENST00000433812|ENST00000435313|ENST00000314490|ENST00000452692|ENST00000341310|ENST00000452319	GLI2|GLI2|GLI2|GLI2|GLI2|GLI2|GLI2|GLI2|GLI2|GLI2|GLI2|GLI2|GLI2|GLI2	ENSG00000074047|ENSG00000074047|ENSG00000074047|ENSG00000074047|ENSG00000074047|ENSG00000074047|ENSG00000074047|ENSG00000074047|ENSG00000074047|ENSG00000074047|ENSG00000074047|ENSG00000074047|ENSG00000074047|ENSG00000074047	ENSP00000354586|ENSP00000400593|.|ENSP00000441454|ENSP00000398992|.|ENSP00000415773|ENSP00000397488|ENSP00000402383|.|ENSP00000312694|ENSP00000403715|ENSP00000344473|ENSP00000390436	CCDS33283.1|.|.|.|.|.|.|.|.|.|.|.|.|CCDS33283.1	P10070|.|.|.|.|.|.|.|.|.|.|.|.|P10070	.|.|.|.|.|.|.|.|.|.|.|.|.|.	.|.|.|.|.|.|.|.|.|.|.|.|.|.	ENST00000361492.8:c.148+3100C>T|ENST00000438299.5:c.148+3100C>T|ENST00000482119.5:n.237+3100C>T|ENST00000360874.10:c.124+3100C>T|ENST00000418323.5:c.148+3100C>T|ENST00000472722.5:n.237+3100C>T|ENST00000437950.5:c.148+3100C>T|ENST00000445186.5:c.148+3100C>T|ENST00000433812.1:c.124+3100C>T|ENST00000435313.6:n.173+3100C>T|ENST00000314490.15:c.-140+3100C>T|ENST00000452692.5:c.148+3100C>T|ENST00000341…	.|.|.|.|.|.|.|.|.|.|.|.|.|.	.|.|.|.|.|.|.|.|.|.|.|.|.|.	.|.|.|.|.|.|.|.|.|.|.|.|.|.	1/12|2/10|2/3|1/3|2/2|2/3|1/8|2/9|1/6|1/11|1/12|2/10|2/9|2/13	.|.|.|.|.|.|.|.|.|.|.|.|.|YES	GLI2(14):intron_variant,non_coding_transcript_variant(3)intron_variant(5)intron_variant,NMD_transcript_variant(6)	intronic	NM_005270	GLI2	.	.	.	.	GLI2(1):intronic(1)	-0.601
Severe COPD	Combined	White	2	141400617	rs11687134	T/C	0.716	3144	-0.34	0.06	2.67e-08	LRP1B	intron_variant|intron_variant	MODIFIER|MODIFIER	ENST00000389484.7|ENST00000434794.1	protein_coding|protein_coding	LRP1B|LRP1B	ENSG00000168702|ENSG00000168702	c.343+79779G>A|c.205+409662G>A	.|.	.|.	3/90|2/13	.|.	LRP1B(6):intron_variant(2)	intron_variant|intron_variant	ENST00000389484|ENST00000434794	LRP1B|LRP1B	ENSG00000168702|ENSG00000168702	ENSP00000374135|ENSP00000413239	CCDS2182.1|.	Q9NZR2|.	.|.	.|.	ENST00000389484.7:c.343+79779G>A|ENST00000434794.1:c.205+409662G>A	.|.	.|.	.|.	3/90|2/13	YES|.	LRP1B(6):intron_variant(2)	intronic	NM_018557	LRP1B	.	.	.	.	LRP1B(1):intronic(1)	-1.039
FEV1/FVC	Combined	White	6	102490266	rs572153283	A/AT	0.014	340	-3.57	0.61	5.21e-09	GRIK2	intergenic	.	.	.	.	.(0):intergenic(1)	intergenic_region	MODIFIER	.	.	RP11-793L10.1-AL513011.1	.	.	.	.	.	.	.	.	RP11-793L10.1-AL513011.1(1):intergenic_region(1)	intergenic_variant	.	.	.	.	.	.	.	.	.	.	.	.	.	.	.(0):intergenic_variant(1)	0.000267
FEV1/FVC	Combined	All	6	102543833	rs137938609	G/A	0.009	342	-3.31	0.58	8.98e-09	GRIK2	intergenic_region	MODIFIER	.	.	RP11-793L10.1-AL513011.1	ENSG00000219757-ENSG00000276165	n.102543833A>G	.	.	.	.	RP11-793L10.1-AL513011.1(1):intergenic_region(1)	intergenic_variant	.	.	.	.	.	.	.	.	.	.	.	.	.	.	.(0):intergenic_variant(1)	intergenic	.	.	GRIK2:NM_175768(dist=473750),NONE:GRIK2:NM_175768(dist=473750)	.	.	.	.(0):intergenic(1)	0.33
FEV1/FVC	Combined	African American	6	107949366	rs1032155362	T/G	0.003	34	-10.44	1.68	5.27e-10	SEC63	intron_variant|intron_variant|intron_variant|intron_variant	MODIFIER|MODIFIER|MODIFIER|MODIFIER	ENST00000369002.8|ENST00000429168.1|ENST00000446496.1|ENST00000484803.5	protein_coding|protein_coding|nonsense_mediated_decay|retained_intron	SEC63|SEC63|SEC63|SEC63	ENSG00000025796|ENSG00000025796|ENSG00000025796|ENSG00000025796	c.124+8520C>A|c.-45+7856C>A|c.*23+6599C>A|n.46+8520C>A	.|.|.|.	.|.|.|.	1/20|1/7|2/3|1/6	.|.|.|.	SEC63(10):intron_variant(4)	intron_variant|intron_variant,non_coding_transcript_variant|intron_variant,NMD_transcript_variant|intron_variant	ENST00000429168|ENST00000484803|ENST00000446496|ENST00000369002	SEC63|SEC63|SEC63|SEC63	ENSG00000025796|ENSG00000025796|ENSG00000025796|ENSG00000025796	ENSP00000403144|.|ENSP00000410968|ENSP00000357998	.|.|.|CCDS5061.1	.|.|.|Q9UGP8	.|.|.|.	.|.|.|.	ENST00000429168.1:c.-45+7856C>A|ENST00000484803.5:n.46+8520C>A|ENST00000446496.1:c.*23+6599C>A|ENST00000369002.8:c.124+8520C>A	.|.|.|.	.|.|.|.	.|.|.|.	1/7|1/6|2/3|1/20	.|.|.|YES	SEC63(10):intron_variant,non_coding_transcript_variant(1)intron_variant(2)intron_variant,NMD_transcript_variant(1)	intronic	NM_007214	SEC63	.	.	.	.	SEC63(1):intronic(1)	0.252
FEV1	Combined	White	6	166400303	rs9295345	T/G	0.725	4970	-0.08	0.01	3.22e-08	RPS6KA2	intergenic_region	MODIFIER	.	.	RP1-168L15.6-RPS6KA2	ENSG00000280057-ENSG00000071242	n.166400303G>T	.	.	.	.	RP1-168L15.6-RPS6KA2(1):intergenic_region(1)	intergenic_variant	.	.	.	.	.	.	.	.	.	.	.	.	.	.	.(0):intergenic_variant(1)	intergenic	.	.	MPC1:NM_016098(dist=17290),RPS6KA2:NM_021135(dist=9063)	.	.	.	.(0):intergenic(1)	-0.965
FEV1/FVC	Combined	All	7	7140556	rs184101688	C/A	0.001	41	-9.42	1.66	1.32e-08	C1GALT1	intergenic_region	MODIFIER	.	.	Y_RNA-C1GALT1	ENSG00000201218-ENSG00000106392	n.7140556A>C	.	.	.	.	Y_RNA-C1GALT1(1):intergenic_region(1)	intergenic_variant	.	.	.	.	.	.	.	.	.	.	.	.	.	.	.(0):intergenic_variant(1)	intergenic	.	.	LOC100131257:NR_034022(dist=43770),C1GALT1:NM_020156(dist=42059)	.	.	.	.(0):intergenic(1)	0.237
FEV1/FVC	Population- and family-based	White	7	30969275	rs544345041	G/A	0.003	40	6.61	1.18	2.16e-08	GHRHR	intron_variant|upstream_gene_variant|upstream_gene_variant|upstream_gene_variant|upstream_gene_variant|upstream_gene_variant|upstream_gene_variant|downstream_gene_variant|upstream_gene_variant|upstream_gene_variant	MODIFIER|MODIFIER|MODIFIER|MODIFIER|MODIFIER|MODIFIER|MODIFIER|MODIFIER|MODIFIER|MODIFIER	ENST00000326139.6|ENST00000337750.9|ENST00000396227.6|ENST00000409316.5|ENST00000409904.7|ENST00000461390.1|ENST00000461424.5|ENST00000466427.1|ENST00000489974.5|ENST00000611037.1	protein_coding|nonsense_mediated_decay|nonsense_mediated_decay|protein_coding|protein_coding|retained_intron|processed_transcript|processed_transcript|retained_intron|protein_coding	GHRHR|GHRHR|GHRHR|GHRHR|GHRHR|GHRHR|GHRHR|GHRHR|GHRHR|GHRHR	ENSG00000106128|ENSG00000106128|ENSG00000106128|ENSG00000106128|ENSG00000106128|ENSG00000106128|ENSG00000106128|ENSG00000106128|ENSG00000106128|ENSG00000106128	c.268+105A>G|c.-516A>G|c.-516A>G|c.-2771A>G|c.-516A>G|n.-2756A>G|n.-2694A>G|n.*396A>G|n.-1705A>G|c.-2824A>G	.|.|.|.|.|.|.|.|.|.	.|.|.|.|.|.|.|.|.|.	3/12|.|.|.|.|.|.|.|.|.	.|258|258|258|258|2756|2694|396|1705|2694	GHRHR(28):upstream_gene_variant(8)downstream_gene_variant(1)intron_variant(1)	downstream_gene_variant|upstream_gene_variant|upstream_gene_variant|upstream_gene_variant|upstream_gene_variant|upstream_gene_variant|upstream_gene_variant|upstream_gene_variant|intron_variant|upstream_gene_variant	ENST00000466427|ENST00000461390|ENST00000409316|ENST00000461424|ENST00000409904|ENST00000489974|ENST00000611037|ENST00000396227|ENST00000326139|ENST00000337750	GHRHR|GHRHR|GHRHR|GHRHR|GHRHR|GHRHR|GHRHR|GHRHR|GHRHR|GHRHR	ENSG00000106128|ENSG00000106128|ENSG00000106128|ENSG00000106128|ENSG00000106128|ENSG00000106128|ENSG00000106128|ENSG00000106128|ENSG00000106128|ENSG00000106128	.|.|ENSP00000386602|.|ENSP00000387113|.|ENSP00000480159|ENSP00000379529|ENSP00000320180|ENSP00000338184	.|.|.|.|.|.|.|.|CCDS5432.1|.	.|.|.|.|.|.|.|.|Q02643|.	396|2756|258|2694|258|1705|2694|258|.|258	.|.|.|.|.|.|.|.|.|.	.|.|.|.|.|.|.|.|ENST00000326139.6:c.268+105A>G|.	.|.|.|.|.|.|.|.|.|.	.|.|.|.|.|.|.|.|.|.	.|.|.|.|.|.|.|.|.|.	.|.|.|.|.|.|.|.|3/12|.	.|.|.|.|.|.|.|.|YES|.	GHRHR(12):upstream_gene_variant(8)downstream_gene_variant(1)intron_variant(1)	intronic	NM_000823	GHRHR	.	.	.	.	GHRHR(1):intronic(1)	-0.585
FEV1/FVC	COPD-enriched	African American	8	133793876	rs144870669	C/T	0.007	36	0.83	0.15	1.67e-08	ST3GAL1	intron_variant	MODIFIER	ENST00000517695.1	lincRNA	CTD-2588J1.1	ENSG00000253561	n.155-14806T>C	.	.	2019-01-02	.	CTD-2588J1.1(1):intron_variant(1)	intron_variant,non_coding_transcript_variant	ENST00000517695	CTD-2588J1.1	ENSG00000253561	.	.	.	.	.	ENST00000517695.1:n.155-14806T>C	.	.	.	2019-01-02	YES	CTD-2588J1.1(1):intron_variant,non_coding_transcript_variant(1)	intergenic	.	.	LOC101927798:NR_125422(dist=16524),LOC101927822:NR_125424(dist=92620)	.	.	.	.(0):intergenic(1)	-0.469
FVC	COPD-enriched	All	9	673533	rs7046490	A/G	0.39	3840	0.06	0.01	2.47e-08	KANK1	intron_variant|intron_variant|intron_variant|non_coding_exon_variant|intron_variant|downstream_gene_variant|intron_variant	MODIFIER|MODIFIER|MODIFIER|MODIFIER|MODIFIER|MODIFIER|MODIFIER	ENST00000354485.5|ENST00000382297.6|ENST00000382303.5|ENST00000421645.2|ENST00000489369.5|ENST00000608097.1|ENST00000619269.4	retained_intron|protein_coding|protein_coding|antisense|processed_transcript|antisense|protein_coding	KANK1|KANK1|KANK1|RP11-130C19.3|KANK1|RP11-130C19.3|KANK1	ENSG00000107104|ENSG00000107104|ENSG00000107104|ENSG00000227914|ENSG00000107104|ENSG00000227914|ENSG00000107104	n.53-3357G>A|c.-83-3357G>A|c.-83-3357G>A|n.1065C>T|n.54-3357G>A|n.*591C>T|c.-83-3357G>A	.|.|.|.|.|.|.	.|.|.|.|.|.|.	1/3|1/11|5/15|3/3|1/10|.|2/12	.|.|.|.|.|591|.	KANK1(10):intron_variant(5)|RP11-130C19.3(2):non_coding_exon_variant(1)downstream_gene_variant(1)	intron_variant|intron_variant,non_coding_transcript_variant|intron_variant,non_coding_transcript_variant|intron_variant|downstream_gene_variant|non_coding_transcript_exon_variant,non_coding_transcript_variant|intron_variant	ENST00000382303|ENST00000354485|ENST00000489369|ENST00000619269|ENST00000608097|ENST00000421645|ENST00000382297	KANK1|KANK1|KANK1|KANK1|RP11-130C19.3|RP11-130C19.3|KANK1	ENSG00000107104|ENSG00000107104|ENSG00000107104|ENSG00000107104|ENSG00000227914|ENSG00000227914|ENSG00000107104	ENSP00000371740|.|.|ENSP00000477725|.|.|ENSP00000371734	CCDS34976.1|.|.|CCDS34976.1|.|.|CCDS34976.1	Q14678|.|.|Q14678|.|.|Q14678	.|.|.|.|591|.|.	.|.|.|.|.|.|.	ENST00000382303.5:c.-83-3357G>A|ENST00000354485.5:n.53-3357G>A|ENST00000489369.5:n.54-3357G>A|ENST00000619269.4:c.-83-3357G>A|.|ENST00000421645.2:n.1065C>T|ENST00000382297.6:c.-83-3357G>A	.|.|.|.|.|.|.	.|.|.|.|.|1065|.	.|.|.|.|.|.|.	5/15|1/3|1/10|2/12|.|3/3|1/11	.|.|.|YES|.|YES|.	KANK1(10):intron_variant,non_coding_transcript_variant(2)intron_variant(3)|RP11-130C19.3(2):non_coding_transcript_exon_variant,non_coding_transcript_variant(1)downstream_gene_variant(1)	intronic|intronic|intronic	NM_001256876|NM_001256877|NM_015158	KANK1|KANK1|KANK1	.|.|.	.|.|.	.|.|.	.|.|.	KANK1(4):intronic(3)	0.057
FEV1	Population- and family-based	All	9	120443427	rs10984916	T/C	0.014	319	-0.15	0.03	1.58e-08	CDK5RAP2	intron_variant|intron_variant|intron_variant|intron_variant|intron_variant|upstream_gene_variant|intron_variant|intron_variant|intron_variant|intron_variant	MODIFIER|MODIFIER|MODIFIER|MODIFIER|MODIFIER|MODIFIER|MODIFIER|MODIFIER|MODIFIER|MODIFIER	ENST00000349780.8|ENST00000360190.8|ENST00000360822.7|ENST00000416449.5|ENST00000425647.1|ENST00000468989.1|ENST00000473282.6|ENST00000479584.1|ENST00000480112.5|ENST00000483412.5	protein_coding|protein_coding|protein_coding|protein_coding|protein_coding|processed_transcript|nonsense_mediated_decay|processed_transcript|nonsense_mediated_decay|retained_intron	CDK5RAP2|CDK5RAP2|CDK5RAP2|CDK5RAP2|CDK5RAP2|CDK5RAP2|CDK5RAP2|CDK5RAP2|CDK5RAP2|CDK5RAP2	ENSG00000136861|ENSG00000136861|ENSG00000136861|ENSG00000136861|ENSG00000136861|ENSG00000136861|ENSG00000136861|ENSG00000136861|ENSG00000136861|ENSG00000136861	c.3148+193G>A|c.3148+193G>A|c.2458+193G>A|c.1330+193G>A|c.179-3455G>A|n.-3008G>A|c.*1972+193G>A|n.428+193G>A|c.*975+193G>A|n.2456+193G>A	.|.|.|.|.|.|.|.|.|.	.|.|.|.|.|.|.|.|.|.	23/37|23/36|20/34|8/22|1/15|.|24/38|3/3|23/37|16/23	.|.|.|.|.|3008|.|.|.|.	CDK5RAP2(19):upstream_gene_variant(1)intron_variant(9)	intron_variant,non_coding_transcript_variant|intron_variant,non_coding_transcript_variant|upstream_gene_variant|intron_variant,NMD_transcript_variant|intron_variant|intron_variant|intron_variant|intron_variant|intron_variant,NMD_transcript_variant|intron_variant	ENST00000479584|ENST00000483412|ENST00000468989|ENST00000480112|ENST00000360190|ENST00000425647|ENST00000360822|ENST00000349780|ENST00000473282|ENST00000416449	CDK5RAP2|CDK5RAP2|CDK5RAP2|CDK5RAP2|CDK5RAP2|CDK5RAP2|CDK5RAP2|CDK5RAP2|CDK5RAP2|CDK5RAP2	ENSG00000136861|ENSG00000136861|ENSG00000136861|ENSG00000136861|ENSG00000136861|ENSG00000136861|ENSG00000136861|ENSG00000136861|ENSG00000136861|ENSG00000136861	.|.|.|ENSP00000418418|ENSP00000353317|ENSP00000409941|ENSP00000354065|ENSP00000343818|ENSP00000419265|ENSP00000400395	.|.|.|.|CCDS43871.1|.|CCDS75888.1|CCDS6823.1|.|.	.|.|.|.|Q96SN8|.|.|Q96SN8|.|.	.|.|3008|.|.|.|.|.|.|.	.|.|.|.|.|.|.|.|.|.	ENST00000479584.1:n.428+193G>A|ENST00000483412.5:n.2456+193G>A|.|ENST00000480112.5:c.*975+193G>A|ENST00000360190.8:c.3148+193G>A|ENST00000425647.1:c.179-3455G>A|ENST00000360822.7:c.2458+193G>A|ENST00000349780.8:c.3148+193G>A|ENST00000473282.6:c.*1972+193G>A|ENST00000416449.5:c.1330+193G>A	.|.|.|.|.|.|.|.|.|.	.|.|.|.|.|.|.|.|.|.	.|.|.|.|.|.|.|.|.|.	3/3|16/23|.|23/37|23/36|1/15|20/34|23/37|24/38|8/22	.|.|.|.|.|.|.|YES|.|.	CDK5RAP2(19):intron_variant,non_coding_transcript_variant(2)upstream_gene_variant(1)intron_variant,NMD_transcript_variant(2)intron_variant(5)	intronic|intronic|intronic	NM_001011649|NM_001272039|NM_018249	CDK5RAP2|CDK5RAP2|CDK5RAP2	.|.|.	.|.|.	.|.|.	.|.|.	CDK5RAP2(3):intronic(3)	0.67
FEV1	COPD-enriched	African American	11	11239853	rs4076943	T/A	0.28	1128	0.12	0.02	2.37e-08	GALNT18	downstream_gene_variant|non_coding_exon_variant	MODIFIER|MODIFIER	ENST00000524855.1|ENST00000531961.1	lincRNA|processed_pseudogene	CTD-3224I3.3|MTND5P21	ENSG00000255260|ENSG00000255123	n.*3335T>A|n.95A>T	.|.	.|.	.|1/1	3335|.	MTND5P21(1):non_coding_exon_variant(1)|CTD-3224I3.3(1):downstream_gene_variant(1)	non_coding_transcript_exon_variant,non_coding_transcript_variant|downstream_gene_variant	ENST00000531961|ENST00000524855	MTND5P21|CTD-3224I3.3	ENSG00000255123|ENSG00000255260	.|.	.|.	.|.	.|3335	.|.	ENST00000531961.1:n.95A>T|.	.|.	95|.	.|.	1/1|.	YES|YES	MTND5P21(1):non_coding_transcript_exon_variant,non_coding_transcript_variant(1)|CTD-3224I3.3(1):downstream_gene_variant(1)	intergenic	.	.	ZBED5-AS1:NR_034137(dist=360577),GALNT18:NM_198516(dist=31021)	.	.	.	.(0):intergenic(1)	-0.378
FEV1/FVC	Population- and family-based	African American	13	84795360	rs145829100	T/C	0.01	75	-5.18	0.9	7.63e-09	SLITRK6	intergenic_region	MODIFIER	.	.	LINC00333-LINC00375	ENSG00000233349-ENSG00000226370	n.84795360C>T	.	.	.	.	LINC00333-LINC00375(1):intergenic_region(1)	intergenic_variant	.	.	.	.	.	.	.	.	.	.	.	.	.	.	.(0):intergenic_variant(1)	intergenic	.	.	SNORA107:NR_132852(dist=11582),LINC00375:NR_126383(dist=269727)	.	.	.	.(0):intergenic(1)	0.262
Moderate-to-Severe COPD	COPD-enriched	All	15	53390153	rs72740913	T/G	0.009	114	1.08	0.2	3.27e-08	WDR72	intergenic_region	MODIFIER	.	.	RP11-209E8.1-AC066614.1	ENSG00000259237-ENSG00000278568	n.53390153G>T	.	.	.	.	RP11-209E8.1-AC066614.1(1):intergenic_region(1)	intergenic_variant	.	.	.	.	.	.	.	.	.	.	.	.	.	.	.(0):intergenic_variant(1)	intergenic	.	.	ONECUT1:NM_004498(dist=600141),WDR72:NM_182758(dist=123588)	.	.	.	.(0):intergenic(1)	0.362
FVC	Combined	All	15	68020833	rs17308514	G/A	0.384	8092	-0.04	0.01	3.88e-08	PIAS1	intergenic_region	MODIFIER	.	.	RP11-883G10.1-PIAS1	ENSG00000260109-ENSG00000033800	n.68020833A>G	.	.	.	.	RP11-883G10.1-PIAS1(1):intergenic_region(1)	intergenic_variant	.	.	.	.	.	.	.	.	.	.	.	.	.	.	.(0):intergenic_variant(1)	intergenic	.	.	RNU6-9:NR_104080(dist=180788),PIAS1:NM_016166(dist=33401)	.	.	.	.(0):intergenic(1)	0.543
FEV1/FVC	Combined	White	16	53872940	rs7188378	C/T	0.475	6026	-0.79	0.14	3.25e-08	FTO	intron_variant|intron_variant	MODIFIER|MODIFIER	ENST00000464071.1|ENST00000471389.5	nonsense_mediated_decay|protein_coding	FTO|FTO	ENSG00000140718|ENSG00000140718	c.*55-846T>C|c.896-846T>C	.|.	.|.	3/7|4/8	.|.	FTO(822):intron_variant(2)	intron_variant,NMD_transcript_variant|intron_variant	ENST00000464071|ENST00000471389	FTO|FTO	ENSG00000140718|ENSG00000140718	ENSP00000418424|ENSP00000418823	.|CCDS32448.1	.|Q9C0B1	.|.	.|.	ENST00000464071.1:c.*55-846T>C|ENST00000471389.5:c.896-846T>C	.|.	.|.	.|.	3/7|4/8	.|YES	FTO(8):intron_variant,NMD_transcript_variant(1)intron_variant(1)	intronic	NM_001080432	FTO	.	.	.	.	FTO(1):intronic(1)	0.379
FEV1/FVC	Combined	All	16	53872940	rs7188378	C/T	0.489	9711	-0.59	0.11	4.9e-08	FTO	intron_variant|intron_variant	MODIFIER|MODIFIER	ENST00000464071.1|ENST00000471389.5	nonsense_mediated_decay|protein_coding	FTO|FTO	ENSG00000140718|ENSG00000140718	c.*55-846T>C|c.896-846T>C	.|.	.|.	3/7|4/8	.|.	FTO(822):intron_variant(2)	intron_variant,NMD_transcript_variant|intron_variant	ENST00000464071|ENST00000471389	FTO|FTO	ENSG00000140718|ENSG00000140718	ENSP00000418424|ENSP00000418823	.|CCDS32448.1	.|Q9C0B1	.|.	.|.	ENST00000464071.1:c.*55-846T>C|ENST00000471389.5:c.896-846T>C	.|.	.|.	.|.	3/7|4/8	.|YES	FTO(8):intron_variant,NMD_transcript_variant(1)intron_variant(1)	intronic	NM_001080432	FTO	.	.	.	.	FTO(1):intronic(1)	0.379
FVC	COPD-enriched	African American	16	81611365	rs74469188	C/T	0.15	714	0.14	0.03	2.3e-08	CMIP	intron_variant|intron_variant|intron_variant|intron_variant|non_coding_exon_variant|intron_variant	MODIFIER|MODIFIER|MODIFIER|MODIFIER|MODIFIER|MODIFIER	ENST00000537098.7|ENST00000539778.6|ENST00000565029.5|ENST00000566513.5|ENST00000613520.1|ENST00000621537.4	protein_coding|protein_coding|retained_intron|protein_coding|miRNA|protein_coding	CMIP|CMIP|CMIP|CMIP|MIR6504|CMIP	ENSG00000153815|ENSG00000153815|ENSG00000153815|ENSG00000153815|ENSG00000275109|ENSG00000153815	c.426+3673T>C|c.144+3673T>C|n.234+825T>C|c.-136+825T>C|n.18T>C|c.141+3673T>C	.|.|.|.|.|.	.|.|.|.|.|.	2/20|2/20|1/1|1/19|1/1|2/20	.|.|.|.|.|.	MIR6504(1):non_coding_exon_variant(1)|CMIP(12):intron_variant(5)	intron_variant|intron_variant|intron_variant|intron_variant,non_coding_transcript_variant|non_coding_transcript_exon_variant,non_coding_transcript_variant|intron_variant	ENST00000537098|ENST00000621537|ENST00000566513|ENST00000565029|ENST00000613520|ENST00000539778	CMIP|CMIP|CMIP|CMIP|MIR6504|CMIP	ENSG00000153815|ENSG00000153815|ENSG00000153815|ENSG00000153815|ENSG00000275109|ENSG00000153815	ENSP00000446100|ENSP00000481511|ENSP00000478272|.|.|ENSP00000440401	CCDS54044.1|.|.|.|.|CCDS54045.1	Q8IY22|.|.|.|.|Q8IY22	.|.|.|.|.|.	.|.|.|.|.|.	ENST00000537098.7:c.426+3673T>C|ENST00000621537.4:c.141+3673T>C|ENST00000566513.5:c.-136+825T>C|ENST00000565029.5:n.234+825T>C|ENST00000613520.1:n.18T>C|ENST00000539778.6:c.144+3673T>C	.|.|.|.|.|.	.|.|.|.|18|.	.|.|.|.|.|.	2/20|2/20|1/19|1/1|1/1|2/20	YES|.|.|.|YES|.	MIR6504(1):non_coding_transcript_exon_variant,non_coding_transcript_variant(1)|CMIP(12):intron_variant,non_coding_transcript_variant(1)intron_variant(4)	ncRNA_exonic|intronic|intronic	NR_106759|NM_030629|NM_198390	MIR6504|CMIP|CMIP	.|.|.	.|.|.	.|.|.	.|.|.	MIR6504(1):ncRNA_exonic(1)|CMIP(2):intronic(2)	-3.649
FEV1	Population- and family-based	African American	17	69937351	rs75195732	T/C	0.006	41	0.41	0.07	6.8e-09	KCNJ16	intergenic_region	MODIFIER	.	.	LINC01483-AC002539.2	ENSG00000227517-ENSG00000252100	n.69937351C>T	.	.	.	.	LINC01483-AC002539.2(1):intergenic_region(1)	intergenic_variant	.	.	.	.	.	.	.	.	.	.	.	.	.	.	.(0):intergenic_variant(1)	intergenic	.	.	LINC01483:NR_109971(dist=34351),LINC01497:NR_110875(dist=24356)	.	.	.	.(0):intergenic(1)	-0.231
FVC	Population- and family-based	White	X	46687945	rs182915372	C/T	0.013	127	-0.19	0.03	4.68e-08	SLC9A7	intron_variant|upstream_gene_variant|intron_variant	MODIFIER|MODIFIER|MODIFIER	ENST00000328306.4|ENST00000421881.1|ENST00000616978.4	protein_coding|processed_pseudogene|protein_coding	SLC9A7|YBX1P8|SLC9A7	ENSG00000065923|ENSG00000226048|ENSG00000065923	c.326-5410A>G|n.-2238A>G|c.326-5410A>G	.|.|.	.|.|.	1/16|.|1/16	.|2238|.	YBX1P8(1):upstream_gene_variant(1)|SLC9A7(5):intron_variant(2)	intron_variant|intron_variant|upstream_gene_variant	ENST00000616978|ENST00000328306|ENST00000421881	SLC9A7|SLC9A7|YBX1P8	ENSG00000065923|ENSG00000065923|ENSG00000226048	ENSP00000480916|ENSP00000330320|.	CCDS75967.1|CCDS14269.1|.	.|Q96T83|.	.|.|2238	.|.|.	ENST00000616978.4:c.326-5410A>G|ENST00000328306.4:c.326-5410A>G|.	.|.|.	.|.|.	.|.|.	1/16|1/16|.	YES|.|YES	YBX1P8(1):upstream_gene_variant(1)|SLC9A7(5):intron_variant(2)	intronic|intronic	NM_001257291|NM_032591	SLC9A7|SLC9A7	.|.	.|.	.|.	.|.	SLC9A7(2):intronic(2)	0.676
FVC	Population- and family-based	All	X	46687945	rs182915372	C/T	0.008	142	-0.18	0.03	1.79e-08	SLC9A7	intron_variant|upstream_gene_variant|intron_variant	MODIFIER|MODIFIER|MODIFIER	ENST00000328306.4|ENST00000421881.1|ENST00000616978.4	protein_coding|processed_pseudogene|protein_coding	SLC9A7|YBX1P8|SLC9A7	ENSG00000065923|ENSG00000226048|ENSG00000065923	c.326-5410A>G|n.-2238A>G|c.326-5410A>G	.|.|.	.|.|.	1/16|.|1/16	.|2238|.	YBX1P8(1):upstream_gene_variant(1)|SLC9A7(5):intron_variant(2)	intron_variant|intron_variant|upstream_gene_variant	ENST00000616978|ENST00000328306|ENST00000421881	SLC9A7|SLC9A7|YBX1P8	ENSG00000065923|ENSG00000065923|ENSG00000226048	ENSP00000480916|ENSP00000330320|.	CCDS75967.1|CCDS14269.1|.	.|Q96T83|.	.|.|2238	.|.|.	ENST00000616978.4:c.326-5410A>G|ENST00000328306.4:c.326-5410A>G|.	.|.|.	.|.|.	.|.|.	1/16|1/16|.	YES|.|YES	YBX1P8(1):upstream_gene_variant(1)|SLC9A7(5):intron_variant(2)	intronic|intronic	NM_001257291|NM_032591	SLC9A7|SLC9A7	.|.	.|.	.|.	.|.	SLC9A7(2):intronic(2)	0.676
FVC	COPD-enriched	All	X	47087005	rs12556310	G/C	0.44	1901	0.05	0.01	3.3e-08	RGN	intron_variant|intron_variant|upstream_gene_variant|intron_variant|intron_variant|downstream_gene_variant|intron_variant	MODIFIER|MODIFIER|MODIFIER|MODIFIER|MODIFIER|MODIFIER|MODIFIER	ENST00000336169.3|ENST00000352078.8|ENST00000383958.1|ENST00000397180.5|ENST00000457380.5|ENST00000469346.1|ENST00000475448.1	protein_coding|protein_coding|snRNA|protein_coding|protein_coding|processed_transcript|processed_transcript	RGN|RGN|RNU6-1189P|RGN|RGN|RGN|RGN	ENSG00000130988|ENSG00000130988|ENSG00000206685|ENSG00000130988|ENSG00000130988|ENSG00000130988|ENSG00000130988	c.346+2405C>G|c.346+2405C>G|n.-501C>G|c.346+2405C>G|c.346+2405C>G|n.*2044C>G|n.63+2405C>G	.|.|.|.|.|.|.	.|.|.|.|.|.|.	3/6|3/6|.|4/7|4/6|.|1/2	.|.|501|.|.|2044|.	RNU6-1189P(1):upstream_gene_variant(1)|RGN(1224):downstream_gene_variant(1)intron_variant(5)	upstream_gene_variant|intron_variant|intron_variant|intron_variant|downstream_gene_variant|intron_variant|intron_variant,non_coding_transcript_variant	ENST00000383958|ENST00000352078|ENST00000336169|ENST00000397180|ENST00000469346|ENST00000457380|ENST00000475448	RNU6-1189P|RGN|RGN|RGN|RGN|RGN|RGN	ENSG00000206685|ENSG00000130988|ENSG00000130988|ENSG00000130988|ENSG00000130988|ENSG00000130988|ENSG00000130988	.|ENSP00000253303|ENSP00000338400|ENSP00000380365|.|ENSP00000406568|.	.|CCDS14272.1|CCDS14272.1|CCDS14272.1|.|CCDS75968.1|.	.|Q15493|Q15493|Q15493|.|Q15493|.	501|.|.|.|2044|.|.	.|.|.|.|.|.|.	.|ENST00000352078.8:c.346+2405C>G|ENST00000336169.3:c.346+2405C>G|ENST00000397180.5:c.346+2405C>G|.|ENST00000457380.5:c.346+2405C>G|ENST00000475448.1:n.63+2405C>G	.|.|.|.|.|.|.	.|.|.|.|.|.|.	.|.|.|.|.|.|.	.|3/6|3/6|4/7|.|4/6|1/2	YES|.|.|YES|.|.|.	RNU6-1189P(1):upstream_gene_variant(1)|RGN(6):intron_variant,non_coding_transcript_variant(1)downstream_gene_variant(1)intron_variant(4)	intronic|intronic|intronic|intronic	NM_001282848|NM_001282849|NM_004683|NM_152869	RGN|RGN|RGN|RGN	.|.|.|.	.|.|.|.	.|.|.|.	.|.|.|.	RGN(4):intronic(4)	0.419
FVC	Combined	All	X	47100766	rs35917906	T/C	0.489	3818	0.03	0.01	1.49e-08	RGN	intergenic_region	MODIFIER	.	.	RGN-RNU12-2P	ENSG00000130988-ENSG00000201659	n.47100766C>T	.	.	.	.	RGN-RNU12-2P(1):intergenic_region(1)	intergenic_variant	.	.	.	.	.	.	.	.	.	.	.	.	.	.	.(0):intergenic_variant(1)	intergenic	.	.	RGN:NM_001282849(dist=7452),NDUFB11:NM_001135998(dist=41450)	.	.	.	.(0):intergenic(1)	-1.248
FVC	Combined	White	X	47317317	rs5953026	G/A	0.602	2923	0.04	0.01	1.85e-08	ZNF157	intergenic_region	MODIFIER	.	.	RP11-571E6.3-ZNF157	ENSG00000203402-ENSG00000147117	n.47317317A>G	.	.	.	.	RP11-571E6.3-ZNF157(1):intergenic_region(1)	intergenic_variant	.	.	.	.	.	.	.	.	.	.	.	.	.	.	.(0):intergenic_variant(1)	intergenic	.	.	USP11:NM_004651(dist=68989),ZNF157:NM_003446(dist=53283)	.	.	.	.(0):intergenic(1)	-1.553
FEV1	COPD-enriched	White	X	80958253	rs142755000	A/G	0.03	141	-0.18	0.03	3.58e-08	BRWD3	intergenic_region	MODIFIER	.	.	RNU6-995P-HMGN5	ENSG00000212546-ENSG00000198157	n.80958253G>A	.	.	.	.	RNU6-995P-HMGN5(1):intergenic_region(1)	intergenic_variant	.	.	.	.	.	.	.	.	.	.	.	.	.	.	.(0):intergenic_variant(1)	intergenic	.	.	BRWD3:NM_153252(dist=148519),HMGN5:NM_030763(dist=155448)	.	.	.	.(0):intergenic(1)	-2.814
All annotation obtained as selected output for variants based on the WGS Annotator (WGSA) tool: https://sites.google.com/site/jpopgen/wgsa
[truncated: 9 more columns]
