# Supplementary material for: Whole genome sequence analysis of pulmonary function and COPD in 19,996 multi-ethnic participants
Source: Nat Commun. 2020 Oct 14;11:5182. doi: 10.1038/s41467-020-18334-7 (PMC7598941; doi:10.1038/s41467-020-18334-7)
Supplement: Supplementary file 14 — Supplementary Data 11 [file 41467_2020_18334_MOESM14_ESM.xlsx]

## Sheet: Sheet1
Supplementary Data 11: Summary of significant results from conditional association analysis.
Trait	Stratum	Race/ethnic group	Chr	Pos (b38)	rsid	Effect/other allele	EAF	Het count	Beta-C	SE	P-value - C	Condtional on
FVC	Combined	All	X	46670331	rs142712254	T/C	0.0134527	405	-0.103208	0.0216683	1.90664e-06	rs35917906
Severe COPD	COPD-enriched	All	15	78373946	rs9920270	C/T	0.41421	2413	0.280877	0.0542471	2.24592e-07	rs12914385
