# Supplementary material for: Whole genome sequence analysis of pulmonary function and COPD in 19,996 multi-ethnic participants
Source: Nat Commun. 2020 Oct 14;11:5182. doi: 10.1038/s41467-020-18334-7 (PMC7598941; doi:10.1038/s41467-020-18334-7)
Supplement: Supplementary file 15 — Supplementary Data 12 [file 41467_2020_18334_MOESM15_ESM.xlsx]

## Sheet: Sheet1
Supplementary Data 12: Correspondence (R-squared) of whole genome sequence calls with imputed genotypes in MESA.
			Minor allele frequency (MAF)*				1000G Phase 1 v3 vs TOPMed				1000G Phase 3 vs TOPMed				HRC vs TOPMed
Chr	Pos (b38)	rsid	CAU	AFA	HIS	CHN	CAU	AFA	HIS	CHN	CAU_1KG	AFA	HIS	CHN	CAU_HRC
1	196989333	rs371740347	0.00899281	0.00123077	0.0037797	0	NA	NA	NA	NA	0.549707	0.30626	0.743861	M	NA
2	120800568	rs56154976	0.059	0.026	0.088	0.124	0.560039	0.586663	0.512614	0.497704	0.531426	0.730351	0.565217	0.527625	0.746276
2	141400617	rs11687134	0.302	0.159	0.339	0.367	0.999287	0.993044	1	0.998128	0.99994	0.990178	0.9987	0.999851	0.999331
6	102490266	rs572153283	0.0158873	0.00430769	0.00701944	0.00183824	NA	NA	NA	NA	NA	NA	NA	NA	NA
6	102543833	rs137938609	0.013	0.002	0.006	0.002	0.700331	0.695371	0.506015	0.654515	0.787754	0.696599	0.573031	0.570165	0.849149
6	107949366	rs1032155362	0	0.00307692	0	0	NA	NA	NA	NA	NA	NA	NA	NA	NA
6	166400303	rs9295345	0.272	0.39	0.288	0.046	0.996552	0.934732	0.976895	0.99836	0.998961	0.958107	0.989402	0.999929	0.999729
7	7140556	rs184101688	0.001	0.001	0.001	0	0.00237032	0.00424633	0.00213585	M	0.998491	0.411012	0.999981	M	0.999983
7	30969275	rs544345041	0.001	0	0.001	0	NA	NA	NA	NA	0.387317	0.0014812	0.00213898	M	0.844144
8	133793876	rs144870669	0	0.00461538	0.00107991	0	M	0.904388	0.893227	M	M	0.859514	0.986409	M	M
9	673533	rs7046490	0.326739	0.458769	0.455184	0.392463	0.999177	0.994974	0.992251	0.993752	0.999055	0.992584	0.991847	0.996395	0.99957
9	120443427	rs10984916	0.02	0.004	0.006	0	0.602	0.565	0.473	M	0.662	0.457	0.628	M	0.836
11	11239853	rs4076943	0.348022	0.293538	0.279698	0.0450368	0.985688	0.937449	0.973383	0.898744	0.993337	0.963685	0.982547	0.908457	0.993494
13	84795360	rs145829100	0	0.017	0.002	0	NA	NA	NA	NA	NA	NA	NA	NA	NA
15	53390153	rs72740913	0.00899281	0.00276923	0.00593952	0	0.808168	0.896112	0.874918	M	0.769583	0.896943	0.839045	M	0.83596
15	68020833	rs17308514	0.489	0.164	0.475	0.24	1	0.993445	0.995886	0.997644	1	0.993435	0.995888	0.998295	0.835707
16	53872940	rs7188378	0.458933	0.491385	0.425486	0.108456	0.97538	0.976831	0.969038	0.980212	0.99628	0.990666	0.990996	0.997887	0.997136
16	81611365	rs74469188	0.117806	0.152	0.199784	0.0689338	0.980777	0.892585	0.974668	0.930107	0.981417	0.931891	0.982464	0.968297	0.986855
17	69937351	rs75195732	0	0	0	0	M	M	M	M	M	M	M	M	M
			Minor allele frequency (MAF)*				1000G Phase 1 v3 vs TOPMed								1000G Phase 3 vs TOPMed						HRC vs TOPMed
Chr	Pos (b38)	rsid	CAU	AFA	HIS	CHN	CAU_Male	CAU_Female	AFA_Male	AFA_Female	HIS_Male	HIS_Female	CHN_Male	CHN_Female	AFA_Male	AFA_Female	HIS_Male	HIS_Female	CHN_Male	CHN_Female	CAU_HRC_male	CAU_HRC_Female
X	46687945	rs182915372	0.0140887	0.00215385	0.00701944	0	0.375703	0.322383	0.0358339	0.20831	0.360215	0.516011	M	M	0.705418	0.101205	0.230564	0.694902	M	M	0.844279	0.463442
X	47087005	rs12556310	0.416966	0.494154	0.447624	0.294118	1	1	1	1	0.360215	1	0.991278	1	0.991186	0.996752	0.990225	0.985085	0.999894	0.998012	0.837855	0.799802
X	47100766	rs35917906	0.362	0.169	0.396	0.354	0.993289	0.995121	0.86938	0.908094	0.971465	0.961537	0.987108	0.992845	0.939744	0.934181	0.987794	0.983227	0.98955	0.986876	0.999985	0.997218
X	47317317	rs5953026	0.403177	0.357538	0.460583	0.454044	0.326829	0.410713	0.0540647	0.077745	0.811785	0.812555	0.851712	0.88601	0.784168	0.823559	0.90012	0.876212	0.927283	0.911008	0.892954	0.839832
X	80958253	rs142755000	0.0242806	0.00523077	0.012419	0	0.847865	0.851294	0.797499	0.89404	0.919	0.847532	M	M	0.918792	0.883188	0.894962	0.831576	M	M	0.926481	0.895925
* All minor allele frequencies computed based on TOPMed WGS data in MESA
NA - not available in imputed genotype file
M (Monomorphic) - all TOPMed WGS genotypes were the same
