# Supplementary material for: Whole genome sequence analysis of pulmonary function and COPD in 19,996 multi-ethnic participants
Source: Nat Commun. 2020 Oct 14;11:5182. doi: 10.1038/s41467-020-18334-7 (PMC7598941; doi:10.1038/s41467-020-18334-7)
Supplement: Supplementary file 16 — Supplementary Data 13 [file 41467_2020_18334_MOESM16_ESM.xlsx]

## Sheet: Sheet1
Supplementary Data 13: Gene-based analysis of pLOF variants.
Genome-wide significant gene
Trait	Stratum	Race/ethnic group	Chr	Pos_begin (b38)	Pos_end (b38)	Gene	Cumulative MAC	Cumulative allele frequency	Beta	SE	P-value	Variants included in the gene burden
FVC	Combined	African American	6	49833939	49877096	CRISP1	26	0.0020155	-0.0216093	0.00452409	1.78364e-06	chr6:49846525:T:TAACA (frameshift); chr6:49846614:CTT:C (frameshift); chr6:49852131:T:G (splice acceptor)
GWAS candidate gene
Trait	Stratum	Race/ethnic group	Chr	Pos_begin (b38)	Pos_end (b38)	Gene	Cumulative MAC	Cumulative allele frequency	Beta	SE	P-value	Variants included in the gene burden
FEV1/FVC	Combined	All	11	73305961	73369380	ARHGEF17	15	0.000375075	0.394412	0.105626	0.000188442	chr11:73308663:C:T (stop gained); chr11:73308682:C:A (stop gained); chr11:73308729:G:T (stop gained); chr11:73309239:C:T (stop gained); chr11:73310488:CT:C (frameshift variants); chr11:73310815:AG:A (frameshift variants); chr11:73346973:G:GC (frameshift variants); chr11:73347129:G:T (stop gained); chr11:73356179:T:TTC (frameshift variants); chr11:73357135:G:A (splice donor); chr11:73362161:TG:T (…
