# Supplementary material for: Whole genome sequence analysis of pulmonary function and COPD in 19,996 multi-ethnic participants
Source: Nat Commun. 2020 Oct 14;11:5182. doi: 10.1038/s41467-020-18334-7 (PMC7598941; doi:10.1038/s41467-020-18334-7)
Supplement: Supplementary file 17 — Supplementary Data 14 [file 41467_2020_18334_MOESM17_ESM.xlsx]

## Sheet: Sheet1
Supplementary Data 14: Examination of association of novel variants with measures of pulmonary function in n=321,047 European ancestry samples from the UK Biobank.
							FEV1			FVC			FEV1/FVC
Chr	Pos(b38)	rsid	Trait	Effect/other allele	Effect allele freq	Imputation R2	Beta	SE	P-value	Beta	SE	P-value	Beta	SE	P-value
1	196989333	rs371740347	FVC	C/T	0.01	0.87	-0.026	0.015	0.094	-0.01	0.015	0.57	-0.042	0.014	0.003
2	120800568	rs56154976	FVC	T/C	0.057	0.885	-0.007	0.006	0.26	-0.006	0.006	0.41	-0.005	0.006	0.37
2	141400617	rs11687134	COPD	T/C	0.729	1	0.001	0.003	0.82	-0.002	0.003	0.59	0.004	0.003	0.09
6	102543833	rs137938609	FEV1/FVC	G/A	0.012	0.923	-0.005	0.012	0.74	-0.0005	0.012	0.99	-0.001	0.012	0.98
6	166400303	rs9295345	FEV1	T/G	0.724	0.988	0.002	0.003	0.46	0.0002	0.003	0.99	0.003	0.003	0.24
7	7140556	rs184101688	FEV1/FVC	C/A	0.0004	0.916	0.025	0.066	0.73	0.037	0.066	0.57	-0.039	0.066	0.6
7	30969275	rs544345041	FEV1/FVC	G/A	0.002	0.794	-0.019	0.028	0.43	-0.033	0.028	0.23	0.009	0.028	0.91
9	673533	rs7046490	FVC	A/G	0.31	0.99	0.001	0.003	0.9	-0.001	0.003	0.67	0.003	0.003	0.38
9	120443427	rs10984916	FEV1	T/C	0.023	1	-0.005	0.008	0.52	-0.003	0.008	0.72	0.001	0.008	0.99
11	11239853	rs4076943	FEV1	T/A	0.353	0.982	0.0001	0.003	0.97	-0.001	0.003	0.84	0.001	0.003	0.89
15	53390153	rs72740913	COPD	T/G	0.014	0.902	0.01	0.011	0.36	0.009	0.011	0.4	0.006	0.011	0.63
15	68020833	rs17308514	FVC	G/A	0.498	0.997	-0.007	0.002	0.0038	-0.007	0.002	0.0047	-0.002	0.002	0.34
15	78373946	rs9920270	COPD	C/T	0.325	0.955	-0.0002	0.003	0.81	0.0002	0.003	1	3e-05	0.003	0.8
16	53872940	rs7188378	FEV1/FVC	C/T	0.496	0.99	-0.003	0.002	0.17	0.001	0.002	0.68	-0.009	0.002	0.0002
16	81611365	rs74469188	FVC	C/T	0.114	1	-0.008	0.004	0.03	-0.017	0.004	1.4e-05	-0.013	0.004	0.00037
17	69937351	rs75195732	FEV1	T/C	3e-05	0.891	-0.553	0.229	0.025	-0.541	0.228	0.022	-0.325	0.227	0.16
X	46670331	rs142712254	FVC	T/C	0.021	0.925	-0.003	0.007	0.71	0.001	0.007	0.95	-0.004	0.007	0.54
X	46687945	rs182915372	FVC	C/T	0.015	0.941	0.006	0.008	0.5	0.007	0.008	0.44	0.001	0.008	0.94
X	47087005	rs12556310	FVC	G/C	0.617	0.993	0.005	0.002	0.0079	0.006	0.002	0.0025	-0.002	0.002	0.4
X	47100766	rs35917906	FVC	T/C	0.684	0.999	0.009	0.002	3.8e-05	0.009	0.002	1.3e-05	-0.0005	0.002	0.77
X	47317317	rs5953026	FVC	G/A	0.619	0.941	0.004	0.002	0.069	0.003	0.002	0.21	0.001	0.002	0.45
X	80958253	rs142755000	FEV1	A/G	0.029	0.902	-0.001	0.006	0.78	-0.004	0.006	0.5	0.006	0.006	0.37
Genetic effect estimates (beta) for quanttiative traits are reported for inverse normal transformed residuals from linear regression of each trait (FEV1, FVC, FEV1/FVC) against age, age2, sex, height, smoking status (ever or never) and genotyping array.
