# Supplementary material for: Whole genome sequence analysis of pulmonary function and COPD in 19,996 multi-ethnic participants
Source: Nat Commun. 2020 Oct 14;11:5182. doi: 10.1038/s41467-020-18334-7 (PMC7598941; doi:10.1038/s41467-020-18334-7)
Supplement: Supplementary file 19 — Supplementary Data 16 [file 41467_2020_18334_MOESM19_ESM.xlsx]

## Sheet: Sheet1
Supplementary Data 16: Examination of association of novel variants with measures of pulmonary function in n=4,350 African ancestry samples from the UK Biobank.
							FEV1			FVC			FEV1/FVC
Chr	Pos(b38)	rsid	Trait	Effect/other allele	Effect allele freq	Imputation R2	Beta	SE	P-value	Beta	SE	P-value	Beta	SE	P-value
2	120800568	rs56154976	FVC	T/C	0.03	0.885	-0.0704	0.0665	0.29	-0.0283	0.0665	0.66	-0.1377	0.0677	0.043
2	141400617	rs11687134	COPD	T/C	0.868	1	-0.0226	0.0308	0.46	-0.015	0.0308	0.62	-0.0149	0.0313	0.62
6	166400303	rs9295345	FEV1	T/G	0.593	0.988	0.0123	0.0236	0.6	0.0184	0.0236	0.43	-0.0051	0.024	0.84
9	673533	rs7046490	FVC	A/G	0.585	0.989	-0.0178	0.0222	0.42	-0.0172	0.0222	0.44	-0.0139	0.0226	0.54
11	11239853	rs4076943	FEV1	T/A	0.288	0.982	-0.0065	0.0242	0.79	0.0098	0.0242	0.68	-0.0291	0.0246	0.24
15	68020833	rs17308514	FVC	G/A	0.088	0.997	-0.0314	0.0386	0.42	-0.0402	0.0386	0.31	0.0153	0.0393	0.7
15	78373946	rs9920270	COPD	C/T	0.574	0.955	0.0152	0.0233	0.52	0.0093	0.0233	0.7	0.0084	0.0237	0.73
16	53872940	rs7188378	FEV1/FVC	C/T	0.514	0.99	-0.0221	0.0218	0.32	-0.0227	0.0218	0.3	0.0108	0.0222	0.63
16	81611365	rs74469188	FVC	C/T	0.149	1	0.0147	0.0297	0.62	0.0116	0.0297	0.7	0.0092	0.0302	0.76
X	47087005	rs12556310	FVC	G/C	0.489	0.993	-0.0002	0.0177	0.99	0.0028	0.0177	0.88	0.0023	0.018	0.89
X	47100766	rs35917906	FVC	T/C	0.083	0.999	0.0164	0.0325	0.61	0.0055	0.0325	0.85	0.0477	0.0331	0.15
X	47317317	rs5953026	FVC	G/A	0.656	0.941	-0.049	0.0196	0.012	-0.0491	0.0196	0.012	-0.0025	0.0199	0.91
Genetic effect estimates (beta) for quanttiative traits are reported for inverse normal transformed residuals from linear regression of each trait (FEV1, FVC, FEV1/FVC) against age, age2, sex, height, smoking status (ever or never) and genotyping array.
† Filtered due to low effective heterozygosity count
