# Supplementary material for: Whole genome sequence analysis of pulmonary function and COPD in 19,996 multi-ethnic participants
Source: Nat Commun. 2020 Oct 14;11:5182. doi: 10.1038/s41467-020-18334-7 (PMC7598941; doi:10.1038/s41467-020-18334-7)
Supplement: Supplementary file 20 — Supplementary Data 17 [file 41467_2020_18334_MOESM20_ESM.xlsx]

## Sheet: Sheet1
Supplementary Data 17: Examination of association of novel variants with measures of smoking behavior traits in up to n=7,702 African ancestry samples from the UK Biobank.
							SI* (n=7,702)			SC** (n=1,987)			HSI*** (n=507)
Chr	Pos(b38)	rsid	Trait	Effect/other allele	Effect allele freq	Imputation R2	Beta	SE	P-value	Beta	SE	P-value	Beta	SE	P-value
2	120800568	rs56154976	FVC	T/C	0.029	0.88453	0.0356	0.0231	0.12	-0.0145	0.0454	0.75	0.1711	0.192	0.37
2	141400617	rs11687134	COPD	T/C	0.869	1	-0.0016	0.0106	0.88	0.041	0.0231	0.076	-0.0737	0.0938	0.43
6	166400303	rs9295345	FEV1	T/G	0.589	0.987676	0	0.008	1	-0.0034	0.0172	0.85	0.0451	0.0664	0.5
8	133793876	rs144870669	FEV1/FVC	C/T	0.007	0.663133	0.0855	0.0527	0.1	0.1038	0.1004	0.3	-0.57	0.325	0.079
9	673533	rs7046490	FVC	A/G	0.589	0.98919	0.0059	0.0077	0.44	0.0103	0.016	0.52	0.0579	0.0656	0.38
11	11239853	rs4076943	FEV1	T/A	0.285	0.982011	-0.0061	0.0084	0.47	0.0017	0.0182	0.92	-0.0662	0.0742	0.37
13	84795360	rs145829100	FEV1/FVC	T/C	0.009993	0.878287	0.053224	0.0384387	0.17	-0.00101633	0.0798409	0.99	0.201218	0.30139	0.5
15	68020833	rs17308514	FVC	G/A	0.084	0.997091	-0.0287	0.0138	0.037	0.0452	0.0297	0.13	0.0362	0.1121	0.75
15	78373946	rs9920270	COPD	C/T	0.58	0.955237	-0.0048	0.0081	0.55	-0.0133	0.017	0.43	-0.0597	0.0698	0.39
16	53872940	rs7188378	FEV1/FVC	C/T	0.51	0.990465	-0.0106	0.0075	0.16	0.0129	0.0161	0.43	0.0188	0.0648	0.77
16	81611365	rs74469188	FVC	C/T	0.148	1	0.0172	0.0102	0.092	-0.0137	0.0215	0.52	-0.0596	0.0847	0.48
17	69937351	rs75195732	FEV1	T/C	0.017	0.891391	0.045	0.0294	0.13	0.0509	0.0589	0.39	0.1085	0.212	0.61
X	47087005	rs12556310	FVC	G/C	0.484	0.993059	0.0107	0.0058	0.064	-0.0126	0.0124	0.31	0.0073	0.0515	0.89
X	47100766	rs35917906	FVC	T/C	0.083	0.999362	-0.0009	0.0106	0.94	-0.0056	0.0222	0.8	-0.0119	0.09	0.89
X	47317317	rs5953026	FVC	G/A	0.656	0.94084	-0.0041	0.0063	0.52	-0.0089	0.0135	0.51	0.0079	0.0531	0.88
Genetic effect estimates (beta) for dichotomous traits are log odds ratios based on an additive genetic model. Effect estimates for the quanttiative HSI trait are reported for inverse normal transformed residuals from linear regression against age, age squared, sex and genotyping array.
† Filtered due to low effective heterozygosity count
*Smoking Initiation (SI): never/ever
**Smoking Cessation (SC):never/ever
***Heaviness of Smoking Index (HSI): based on cigarettes per day and time to first cigarette of the day.
	based on two measures:
	·CPD (cigarettes per day) [0: 1–10 CPD; 1: 11–20 CPD; 2: 21–30 CPD; and 3: 31+ CPD]
	·TTFC (time to first cigarette of the day) [0: 61+ min; 1: 31–60 min; 2: 6–30 min; and 3: ≤5 min]
	It ranges 0–6.
