# Supplementary material for: Whole genome sequence analysis of pulmonary function and COPD in 19,996 multi-ethnic participants
Source: Nat Commun. 2020 Oct 14;11:5182. doi: 10.1038/s41467-020-18334-7 (PMC7598941; doi:10.1038/s41467-020-18334-7)
Supplement: Supplementary file 21 — Supplementary Data 18 [file 41467_2020_18334_MOESM21_ESM.xlsx]

## Sheet: Sheet1
Supplementary Data 18: Examination of association of novel variants with measures of pulmonary function in n=11,822 self-reported Hispanic individuals from HCHS/SOL
Chr	Pos(b38)	rsid	Trait	Effect/other allele	Effect allele freq	Imputation R2	Beta	P-value
2	120800568	rs56154976	FVC	T/C	0.076	0.822	-0.3959	0.976534
6	102543833	rs137938609	FEV1/FVC	G/A	0.003	0.722	0.5124	0.558019
6	166400303	rs9295345	FEV1	T/G	0.723	0.974	-1.6813	0.789663
8	133793876	rs144870669	FEV1/FVC	C/T	0.0012	0.996	-2.3807	0.0369791
9	673533	rs7046490	FVC	A/G	0.452	1.013	-3.014	0.648949
9	120443427	rs10984916	FEV1	T/C	0.014	0.908	7.0337	0.781961
11	11239853	rs4076943	FEV1	T/A	0.295	1.009	-12.3605	0.0411345
13	84795360	rs145829100	FEV1/FVC	T/C	0.0013	0.957	-1.6796	0.142
16	53872940	rs7188378	FEV1/FVC	C/T	0.578	1.052	0.06	0.47441
16	81611365	rs74469188	FVC	C/T	0.189	1	5.7111	0.497665
X	46670331	rs142712254	FVC	T/C	0.012	0.866278	8.3361	0.786664
X	46687945	rs182915372	FVC	C/T	0.005	0.930229	58.1406	0.21286
X	47087005	rs12556310	FVC	G/C	0.453	0.997262	-0.2726	0.960901
X	47100766	rs35917906	FVC	T/C	0.427	1.0108	1.1616	0.836449
X	47317317	rs5953026	FVC	G/A	0.448	0.918196	3.1698	0.594333
X	80958253	rs142755000	FEV1	A/G	0.008	0.884393	-20.8567	0.407937
Genetic effect estimates are reported for FEV1 (L), FVC (L) and FEV1/FVC (%) based on covariate adjustment for age, age squared, sex, height, height squared, study center, smoking status, pack-years, sampling weights, and the first five PCs, as fixed effects.
