# Supplementary material for: Whole genome sequence analysis of pulmonary function and COPD in 19,996 multi-ethnic participants
Source: Nat Commun. 2020 Oct 14;11:5182. doi: 10.1038/s41467-020-18334-7 (PMC7598941; doi:10.1038/s41467-020-18334-7)
Supplement: Supplementary file 22 — Supplementary Data 19 [file 41467_2020_18334_MOESM22_ESM.xlsx]

## Sheet: Sheet1
Supplementary Data 19: Phenome-wide association results of novel signals with 1403 binary traits in white British participants from the UK Biobank.
Trait(category)	Chr	Pos (b38)	rsid	Effect/other allele	MAF	MAC in cases/controls	Beta	P-value	Nearest gene	case/control
Respiratory failure, insufficiency, arrest (respiratory)	1	196989333	rs371740347	C/T	0.008	81/6319	0.69	6.9e-05	CFHR5	2565 / 397411
Unspecified diffuse connective tissue disease (dermatologic)	16	53872940	rs7188378	C/T	0.5	3003/399121	0.21	7.1e-14	FTO	2720 / 399404
Diffuse diseases of connective tissue (dermatologic)	16	53872940	rs7188378	C/T	0.5	3771/399096	0.18	6.4e-13	FTO	3463 / 399404
