# Supplementary material for: Whole genome sequence analysis of pulmonary function and COPD in 19,996 multi-ethnic participants
Source: Nat Commun. 2020 Oct 14;11:5182. doi: 10.1038/s41467-020-18334-7 (PMC7598941; doi:10.1038/s41467-020-18334-7)
Supplement: Supplementary file 23 — Supplementary Data 20 [file 41467_2020_18334_MOESM23_ESM.xlsx]

## Sheet: Sheet1
Supplementary Data 20: Summary of Bayesian colocalization analysis for eQTL based on 48 tissues in GTEx v7.
Trait	Stratum	Race/ethnic group	rsid of the lead GWAS variant	Chr	Position of the lead GWAS variant (build 38)	eGene	HGNC gene name of the eGene	Tissue (GTEx v7)	# variants used in coloc	PP.H0.abf	PP.H1.abf	PP.H2.abf	PP.H3.abf	PP.H4.abf	PP_power	PP_coloc
FEV1	Combined	White	rs9295345	6	166400303	ENSG00000060762.14	MPC1	Cells_Transformed_fibroblasts	4120	2.42e-10	1.36e-07	9.44e-05	0.052	0.948	1	0.948
FEV1	Combined	White	rs9295345	6	166400303	ENSG00000060762.14	MPC1	Nerve_Tibial	4120	1.2e-14	6.76e-12	8e-05	0.044	0.956	1	0.956
FEV1	Combined	White	rs9295345	6	166400303	ENSG00000060762.14	MPC1	Skin_Sun_Exposed_Lower_leg	4120	5.04e-08	2.85e-05	0.000102	0.057	0.943	1	0.943
FEV1	Combined	White	rs9295345	6	166400303	ENSG00000176381.4	PRR18	Nerve_Tibial	4120	5.28e-17	2.98e-14	8.02e-05	0.044	0.956	1	0.956
FVC	COPD-enriched	All	rs12556310	X	47087005	ENSG00000147123.10	NDUFB11	Spleen	2477	7.91e-06	0.000983	0.000199	0.024	0.975	0.999	0.976
FVC	COPD-enriched	All	rs12556310	X	47087005	ENSG00000130988.8	RGN	Adipose_Subcutaneous	2485	1.63e-34	2.03e-32	0.000285	0.034	0.965	1	0.966
FVC	COPD-enriched	All	rs12556310	X	47087005	ENSG00000130988.8	RGN	Adipose_Visceral_Omentum	2484	8.94e-13	1.11e-10	0.000118	0.014	0.986	1	0.986
FVC	COPD-enriched	All	rs12556310	X	47087005	ENSG00000130988.8	RGN	Artery_Aorta	2482	1.53e-27	1.9e-25	6.52e-05	0.007	0.993	1	0.993
FVC	COPD-enriched	All	rs12556310	X	47087005	ENSG00000130988.8	RGN	Artery_Coronary	2458	1.92e-15	2.38e-13	0.000165	0.02	0.98	1	0.98
FVC	COPD-enriched	All	rs12556310	X	47087005	ENSG00000130988.8	RGN	Artery_Tibial	2485	1.76e-39	2.18e-37	8.05e-05	0.009	0.991	1	0.991
FVC	COPD-enriched	All	rs12556310	X	47087005	ENSG00000130988.8	RGN	Brain_Cerebellar_Hemisphere	2351	1.52e-14	1.89e-12	6.94e-05	0.008	0.992	1	0.992
FVC	COPD-enriched	All	rs12556310	X	47087005	ENSG00000130988.8	RGN	Brain_Cerebellum	2418	6.45e-69	8.02e-67	7.26e-05	0.008	0.992	1	0.992
FVC	COPD-enriched	All	rs12556310	X	47087005	ENSG00000130988.8	RGN	Breast_Mammary_Tissue	2485	2.13e-22	2.65e-20	0.0005	0.061	0.938	1	0.939
FVC	COPD-enriched	All	rs12556310	X	47087005	ENSG00000130988.8	RGN	Colon_Sigmoid	2476	6.3e-22	7.83e-20	5.67e-05	0.006	0.994	1	0.994
FVC	COPD-enriched	All	rs12556310	X	47087005	ENSG00000130988.8	RGN	Colon_Transverse	2482	4.57e-10	5.68e-08	9.23e-05	0.01	0.989	1	0.99
FVC	COPD-enriched	All	rs12556310	X	47087005	ENSG00000130988.8	RGN	Esophagus_Gastroesophageal_Junction	2479	6.46e-27	8.03e-25	6.33e-05	0.007	0.993	1	0.993
FVC	COPD-enriched	All	rs12556310	X	47087005	ENSG00000130988.8	RGN	Esophagus_Mucosa	2485	9.05e-13	1.12e-10	8.62e-05	0.01	0.99	1	0.99
FVC	COPD-enriched	All	rs12556310	X	47087005	ENSG00000130988.8	RGN	Esophagus_Muscularis	2485	1.49e-22	1.85e-20	6.37e-05	0.007	0.993	1	0.993
FVC	COPD-enriched	All	rs12556310	X	47087005	ENSG00000130988.8	RGN	Heart_Atrial_Appendage	2484	8.29e-27	1.03e-24	6.34e-05	0.007	0.993	1	0.993
FVC	COPD-enriched	All	rs12556310	X	47087005	ENSG00000130988.8	RGN	Heart_Left_Ventricle	2485	1.98e-36	2.46e-34	7.26e-05	0.008	0.992	1	0.992
FVC	COPD-enriched	All	rs12556310	X	47087005	ENSG00000130988.8	RGN	Lung	2485	2.95e-08	3.67e-06	0.000616	0.076	0.924	0.999	0.924
FVC	COPD-enriched	All	rs12556310	X	47087005	ENSG00000130988.8	RGN	Muscle_Skeletal	2485	2.08e-21	2.59e-19	7.23e-05	0.008	0.992	1	0.992
FVC	COPD-enriched	All	rs12556310	X	47087005	ENSG00000130988.8	RGN	Nerve_Tibial	2485	1.38e-12	1.72e-10	9.85e-05	0.011	0.989	1	0.989
FVC	COPD-enriched	All	rs12556310	X	47087005	ENSG00000130988.8	RGN	Ovary	2482	1.4e-12	1.74e-10	0.00064	0.079	0.921	0.999	0.921
FVC	COPD-enriched	All	rs12556310	X	47087005	ENSG00000130988.8	RGN	Pancreas	2480	1.17e-38	1.45e-36	7.26e-05	0.008	0.992	1	0.992
FVC	COPD-enriched	All	rs12556310	X	47087005	ENSG00000130988.8	RGN	Pituitary	2417	6.01e-42	7.48e-40	7.26e-05	0.008	0.992	1	0.992
FVC	COPD-enriched	All	rs12556310	X	47087005	ENSG00000130988.8	RGN	Prostate	2329	1.28e-28	1.6e-26	6.33e-05	0.007	0.993	1	0.993
FVC	COPD-enriched	All	rs12556310	X	47087005	ENSG00000130988.8	RGN	Skin_Not_Sun_Exposed_Suprapubic	2485	6.35e-27	7.9e-25	0.000679	0.083	0.916	0.999	0.916
FVC	COPD-enriched	All	rs12556310	X	47087005	ENSG00000130988.8	RGN	Skin_Sun_Exposed_Lower_leg	2484	2.68e-23	3.33e-21	0.000439	0.054	0.946	1	0.946
FVC	COPD-enriched	All	rs12556310	X	47087005	ENSG00000130988.8	RGN	Small_Intestine_Terminal_Ileum	2449	1.05e-05	0.00131	0.000582	0.071	0.927	0.998	0.928
FVC	COPD-enriched	All	rs12556310	X	47087005	ENSG00000130988.8	RGN	Spleen	2477	1.43e-24	1.77e-22	7.26e-05	0.008	0.992	1	0.992
FVC	COPD-enriched	All	rs12556310	X	47087005	ENSG00000130988.8	RGN	Stomach	2484	9.55e-16	1.19e-13	7.26e-05	0.008	0.992	1	0.992
FVC	COPD-enriched	All	rs12556310	X	47087005	ENSG00000130988.8	RGN	Testis	2409	4.33e-65	5.38e-63	6.8e-05	0.007	0.992	1	0.993
FVC	COPD-enriched	All	rs12556310	X	47087005	ENSG00000130988.8	RGN	Thyroid	2485	2.01e-148	2.5e-146	7.26e-05	0.008	0.992	1	0.992
FVC	COPD-enriched	All	rs12556310	X	47087005	ENSG00000130988.8	RGN	Uterus	2477	6.65e-05	0.00827	0.00039	0.048	0.944	0.991	0.952
FVC	COPD-enriched	All	rs12556310	X	47087005	ENSG00000206685.1	RNU6-1189P	Adrenal_Gland	2483	1.98e-70	2.47e-68	6.81e-05	0.007	0.992	1	0.993
FVC	COPD-enriched	All	rs12556310	X	47087005	ENSG00000206685.1	RNU6-1189P	Artery_Aorta	2482	1.46e-71	1.81e-69	7.26e-05	0.008	0.992	1	0.992
FVC	COPD-enriched	All	rs12556310	X	47087005	ENSG00000206685.1	RNU6-1189P	Brain_Cerebellum	2418	8.9e-43	1.11e-40	4.66e-05	0.005	0.995	1	0.995
FVC	COPD-enriched	All	rs12556310	X	47087005	ENSG00000206685.1	RNU6-1189P	Liver	2453	6.31e-49	7.85e-47	7.26e-05	0.008	0.992	1	0.992
FVC	COPD-enriched	All	rs12556310	X	47087005	ENSG00000206685.1	RNU6-1189P	Ovary	2482	1.24e-15	1.55e-13	0.000269	0.032	0.967	1	0.968
FVC	COPD-enriched	All	rs12556310	X	47087005	ENSG00000206685.1	RNU6-1189P	Pancreas	2480	2.62e-68	3.26e-66	7.25e-05	0.008	0.992	1	0.992
FVC	COPD-enriched	All	rs12556310	X	47087005	ENSG00000206685.1	RNU6-1189P	Thyroid	2485	3.01e-110	3.74e-108	7.26e-05	0.008	0.992	1	0.992
FVC	COPD-enriched	All	rs12556310	X	47087005	ENSG00000102226.5	USP11	Brain_Hippocampus	2271	2.5e-06	0.00031	6.85e-05	0.008	0.992	1	0.992
FVC	Combined	White	rs5953026	X	47317317	ENSG00000130988.8	RGN	Testis	2170	1.34e-64	3.89e-62	0.00021	0.06	0.94	1	0.94
FVC	Combined	All	rs35917906	X	47100766	ENSG00000147123.10	NDUFB11	Colon_Transverse	2482	9.79e-08	2.23e-05	0.000243	0.055	0.945	1	0.945
FVC	Combined	All	rs35917906	X	47100766	ENSG00000147123.10	NDUFB11	Skin_Not_Sun_Exposed_Suprapubic	2485	7.68e-07	0.000175	0.000257	0.058	0.942	1	0.942
FVC	Combined	All	rs35917906	X	47100766	ENSG00000147123.10	NDUFB11	Spleen	2477	3.73e-06	0.000851	9.37e-05	0.02	0.979	0.999	0.98
FVC	Combined	All	rs35917906	X	47100766	ENSG00000130988.8	RGN	Adipose_Visceral_Omentum	2484	1.4e-12	3.19e-10	0.000186	0.041	0.958	1	0.959
FVC	Combined	All	rs35917906	X	47100766	ENSG00000130988.8	RGN	Artery_Aorta	2482	7.06e-28	1.61e-25	3.01e-05	0.006	0.994	1	0.994
FVC	Combined	All	rs35917906	X	47100766	ENSG00000130988.8	RGN	Artery_Coronary	2458	3.13e-15	7.13e-13	0.00027	0.061	0.939	1	0.939
FVC	Combined	All	rs35917906	X	47100766	ENSG00000130988.8	RGN	Artery_Tibial	2485	1.23e-39	2.8e-37	5.61e-05	0.012	0.988	1	0.988
FVC	Combined	All	rs35917906	X	47100766	ENSG00000130988.8	RGN	Brain_Cerebellar_Hemisphere	2351	5.24e-14	1.19e-11	0.000239	0.054	0.946	1	0.946
FVC	Combined	All	rs35917906	X	47100766	ENSG00000130988.8	RGN	Brain_Cerebellum	2418	3.46e-68	7.88e-66	0.000389	0.088	0.912	1	0.912
FVC	Combined	All	rs35917906	X	47100766	ENSG00000130988.8	RGN	Breast_Mammary_Tissue	2485	1.88e-22	4.28e-20	0.00044	0.099	0.9	1	0.901
FVC	Combined	All	rs35917906	X	47100766	ENSG00000130988.8	RGN	Colon_Sigmoid	2476	8.33e-22	1.9e-19	7.5e-05	0.016	0.984	1	0.984
FVC	Combined	All	rs35917906	X	47100766	ENSG00000130988.8	RGN	Colon_Transverse	2482	2.92e-10	6.65e-08	5.89e-05	0.012	0.987	1	0.988
FVC	Combined	All	rs35917906	X	47100766	ENSG00000130988.8	RGN	Esophagus_Gastroesophageal_Junction	2479	2.43e-27	5.54e-25	2.38e-05	0.004	0.996	1	0.996
FVC	Combined	All	rs35917906	X	47100766	ENSG00000130988.8	RGN	Esophagus_Mucosa	2485	1.5e-12	3.43e-10	0.000143	0.032	0.968	1	0.968
FVC	Combined	All	rs35917906	X	47100766	ENSG00000130988.8	RGN	Esophagus_Muscularis	2485	5.96e-23	1.36e-20	2.55e-05	0.005	0.995	1	0.995
FVC	Combined	All	rs35917906	X	47100766	ENSG00000130988.8	RGN	Heart_Atrial_Appendage	2484	5.05e-27	1.15e-24	3.87e-05	0.008	0.992	1	0.992
FVC	Combined	All	rs35917906	X	47100766	ENSG00000130988.8	RGN	Heart_Left_Ventricle	2485	1.06e-35	2.41e-33	0.000387	0.087	0.912	1	0.913
FVC	Combined	All	rs35917906	X	47100766	ENSG00000130988.8	RGN	Muscle_Skeletal	2485	1.01e-20	2.3e-18	0.00035	0.079	0.921	1	0.921
FVC	Combined	All	rs35917906	X	47100766	ENSG00000130988.8	RGN	Nerve_Tibial	2485	6.39e-13	1.46e-10	4.55e-05	0.009	0.991	1	0.991
FVC	Combined	All	rs35917906	X	47100766	ENSG00000130988.8	RGN	Pancreas	2480	6.26e-38	1.43e-35	0.000389	0.088	0.912	1	0.912
FVC	Combined	All	rs35917906	X	47100766	ENSG00000130988.8	RGN	Pituitary	2417	3.22e-41	7.35e-39	0.000389	0.088	0.912	1	0.912
FVC	Combined	All	rs35917906	X	47100766	ENSG00000130988.8	RGN	Prostate	2329	1.38e-28	3.14e-26	6.78e-05	0.014	0.985	1	0.986
FVC	Combined	All	rs35917906	X	47100766	ENSG00000130988.8	RGN	Small_Intestine_Terminal_Ileum	2449	2.4e-06	0.000547	0.000133	0.029	0.97	0.999	0.971
FVC	Combined	All	rs35917906	X	47100766	ENSG00000130988.8	RGN	Spleen	2477	7.65e-24	1.74e-21	0.000389	0.088	0.912	1	0.912
FVC	Combined	All	rs35917906	X	47100766	ENSG00000130988.8	RGN	Stomach	2484	3.49e-15	7.96e-13	0.000265	0.06	0.94	1	0.94
FVC	Combined	All	rs35917906	X	47100766	ENSG00000130988.8	RGN	Testis	2409	3.11e-65	7.09e-63	4.88e-05	0.01	0.99	1	0.99
FVC	Combined	All	rs35917906	X	47100766	ENSG00000130988.8	RGN	Thyroid	2485	1.08e-147	2.46e-145	0.000389	0.088	0.912	1	0.912
FVC	Combined	All	rs35917906	X	47100766	ENSG00000206685.1	RNU6-1189P	Adrenal_Gland	2483	1.44e-70	3.29e-68	4.94e-05	0.01	0.99	1	0.99
FVC	Combined	All	rs35917906	X	47100766	ENSG00000206685.1	RNU6-1189P	Artery_Aorta	2482	7.82e-71	1.78e-68	0.000389	0.088	0.912	1	0.912
FVC	Combined	All	rs35917906	X	47100766	ENSG00000206685.1	RNU6-1189P	Brain_Cerebellum	2418	4.33e-43	9.87e-41	2.27e-05	0.004	0.996	1	0.996
FVC	Combined	All	rs35917906	X	47100766	ENSG00000206685.1	RNU6-1189P	Liver	2453	3.38e-48	7.71e-46	0.000389	0.088	0.912	1	0.912
FVC	Combined	All	rs35917906	X	47100766	ENSG00000206685.1	RNU6-1189P	Pancreas	2480	1.29e-67	2.94e-65	0.000357	0.08	0.919	1	0.92
FVC	Combined	All	rs35917906	X	47100766	ENSG00000206685.1	RNU6-1189P	Thyroid	2485	1.61e-109	3.68e-107	0.000389	0.088	0.912	1	0.912
FVC	Combined	All	rs35917906	X	47100766	ENSG00000102226.5	USP11	Brain_Hippocampus	2271	2.42e-06	0.000551	6.63e-05	0.014	0.985	0.999	0.986
FVC	Combined	All	rs35917906	X	47100766	ENSG00000102226.5	USP11	Pancreas	2349	1.79e-06	0.000408	0.000172	0.038	0.961	0.999	0.962
*PP.H0.abf - Posterior probability of H0 from coloc (H0:No association with either trait)
*PP.H1.abf - Posterior probability of H1 from coloc (H1: Association with GWAS, not with molQTL)
*PP.H2.abf - Posterior probability of H2 from coloc (H2: Association with molQTL, not with GWAS)
*PP.H3.abf - Posterior probability oh H3 from coloc (H3: Association with GWASand molQTL, two independent SNPs)
*PP.H4.abf - Posterior probability of H4 from coloc (H4: Association with GWAS and molQTL, one shared SNP)
*PP_power - PP.H3.abf + PP.H4.abf
*PP_coloc - PP.H4.abf/(PP.H3.abf + PP.H4.abf)
