# Supplementary material for: Whole genome sequence analysis of pulmonary function and COPD in 19,996 multi-ethnic participants
Source: Nat Commun. 2020 Oct 14;11:5182. doi: 10.1038/s41467-020-18334-7 (PMC7598941; doi:10.1038/s41467-020-18334-7)
Supplement: Supplementary file 24 — Supplementary Data 21 [file 41467_2020_18334_MOESM24_ESM.xlsx]

## Sheet: Sheet1
Supplementary Data 21: Summary of Bayesian colocalization analysis results for mQTL based on genome-wide methylation in MESA whole blood.
Analysis	Trait	Stratum	Race/ethnic group	rsid of the lead GWAS variant	Chr	Position of the lead GWAS variant (build 38)	Methylation Probe	Methylation Exam	# variants used in coloc	PP.H0.abf	PP.H1.abf	PP.H2.abf	PP.H3.abf	PP.H4.abf	PP_power	PP_coloc
Discovery	FEV1	Combined	White	rs9295345	6	166400303	cg06249499	MESA Exam 1	4101	4.19e-31	2.39e-28	0.000138	0.078	0.922	1	0.922
Discovery	FEV1	Combined	White	rs9295345	6	166400303	cg06249499	MESA Exam 5	4101	1.73e-17	9.87e-15	0.000132	0.074	0.926	1	0.926
Discovery	FEV1	Combined	White	rs9295345	6	166400303	cg06930016	MESA Exam 1	4118	4.76e-44	2.71e-41	0.000117	0.066	0.934	1	0.934
Discovery	FEV1	Combined	White	rs9295345	6	166400303	cg11811655	MESA Exam 1	4101	2.3e-11	1.31e-08	0.000121	0.068	0.932	1	0.932
Discovery	FEV1	Combined	White	rs9295345	6	166400303	cg13845406	MESA Exam 5	4119	1.82e-08	1.04e-05	0.000113	0.064	0.936	1	0.936
Discovery	FVC	Combined	All	rs17308514	15	68020833	cg20631419	MESA Exam 1	3875	0.000722	0.0186	0.00352	0.09	0.887	0.977	0.908
Conditional	Severe COPD	COPD-enriched	All	rs9920270	15	78373946	cg10251896	MESA Exam 5	4675	0.000602	0.00453	0.00312	0.023	0.969	0.992	0.977
*PP.H0.abf - Posterior probability of H0 from coloc (H0:No association with either trait)
*PP.H1.abf - Posterior probability of H1 from coloc (H1: Association with GWAS, not with molQTL)
*PP.H2.abf - Posterior probability of H2 from coloc (H2: Association with molQTL, not with GWAS)
*PP.H3.abf - Posterior probability oh H3 from coloc (H3: Association with GWASand molQTL, two independent SNPs)
*PP.H4.abf - Posterior probability of H4 from coloc (H4: Association with GWAS and molQTL, one shared SNP)
*PP_power - PP.H3.abf + PP.H4.abf
*PP_coloc - PP.H4.abf/(PP.H3.abf + PP.H4.abf)
