# Supplementary material for: Whole genome sequence analysis of pulmonary function and COPD in 19,996 multi-ethnic participants
Source: Nat Commun. 2020 Oct 14;11:5182. doi: 10.1038/s41467-020-18334-7 (PMC7598941; doi:10.1038/s41467-020-18334-7)
Supplement: Supplementary file 25 — Supplementary Data 22 [file 41467_2020_18334_MOESM25_ESM.xlsx]

## Sheet: Sheet1
Supplementary Data 22: Overlap of selected genes with GO terms previously implicated by GWAS.
	Target group	Novel genes supported by colocalization	New evidence overlapping genes previously implicated by GWAS	Novel variants located within gene introns, with additional evidence [noted in Tables 2 & 3]	Other novel variants located within gene introns
	Identified genes of interest	RGN, RNU6-1189P, USP11, NDUFB11, MPC1, PRR18	C1GALT1, ARHGEF17	FTO, CMIP, CFHR5	GLI2, LRP1B, SEC63, GHRHR, ST3GAL1, KANK1, CDK5RAP2
Name of GO term (GO term category/level)	cytoskeleton organization (b/4)	-	ARHGEF17	-	KANK1, CDK5RAP2
	regulation of cartilage development (b/5)	-	-	-	GLI2
	ammonium ion metabolic process (b/3)	-	-	-	-
	organelle organization (b/3)	NDUFB11	ARHGEF17	-	KANK1, CDK5RAP2
	centriole replication (b/3)	-	-	-	CDK5RAP2
	protein kinase activity (m/5)	RGN	-	-	-
	positive regulation of cartilage development (b/5)	-	-	-	-
	transforming growth factor beta2 production (b/5)	-	-	-	-
	mitochondrial respiratory chain complex III assembly (b/5)	-	-	-	-
	transmembrane receptor protein kinase activity (m/4)	-	-	-	-
	positive regulation of ossification (b/5)	-	-	-	-
	microtubule-based process (b/3)	-	-	-	CDK5RAP2
	extracellular structure organization (b/3)	-	-	-	-
	phosphorus metabolic process (b/3)	MPC1, RGN, NDUFB11	-	-	ST3GAL1
	phosphatase binding (m/4)	-	-	-	-
	regulation of chondrocyte differentiation (b/5)	-	-	-	GLI2
	phosphotransferase activity, alcohol group as acceptor (m/4)	RGN	-	-	-
	regulation of neuron death (b/5)	-	-	-	-
	catechol-containing compound metabolic process (b/5)	-	-	-	-
	transforming growth factor beta receptor binding (m/5)	-	-	-	-
	transforming growth factor beta binding (m/4)	-	-	-	-
	protein phosphatase binding (m/5)	-	-	-	-
	kinase activity (m/4)	RGN	-	-	-
	transmembrane receptor protein tyrosine kinase activity (m/5)	-	-	-	-
	Results based on http://amigo.geneontology.org/
