# Supplementary material for: Whole genome sequence analysis of pulmonary function and COPD in 19,996 multi-ethnic participants
Source: Nat Commun. 2020 Oct 14;11:5182. doi: 10.1038/s41467-020-18334-7 (PMC7598941; doi:10.1038/s41467-020-18334-7)
Supplement: Supplementary file 26 — Supplementary Data 23 [file 41467_2020_18334_MOESM26_ESM.xlsx]

## Sheet: Sheet1
Supplementary Data 23: GWAS candidate gene for pLOF analysis of FEV1.
Gene	Chr	GWAS index variant	Reference	Number of pLOF variants included in the gene burden in the dataset
ABHD12	20	rs2236180	Shrine_2019	22
ABLIM3	5	rs3839234	Wain_2017	17
ADRB2	5	rs1800888	Shrine_2019	4
BRWD3	X	rs142755000	Novel	0
C10orf11	10	rs2637254	Wain_2017	0
C1orf140	1	1:221765779:C_CA	Wyss_2018	0
C20orf112	20	rs1737889	Wyss_2018	0
CABLES1	18	rs9947743	Shrine_2019	11
CAMK2G	10	rs7098573	Shrine_2019	1
CASC17	17	rs6501455	Shrine_2019	0
CCND2-AS1	12	rs12811814	Shrine_2019	0
CDK5RAP2	9	rs10984916	Novel	38
CTAGE1	18	rs11082051	Shrine_2019	26
DEFB136	8	rs4128298	Shrine_2019	0
DIRC3	2	rs4294980	Shrine_2019	6
DLEU1	13	rs2812208	Shrine_2019	3
DNAH12	3	rs79294353	Wyss_2018	147
DUSP10	1	1:221765779:C_CA	Wyss_2018	5
EML3	11	rs2509961	Wain_2017	15
GALNT18	11	rs4076943	Novel	6
GLIS3	9	rs7872188	Wain_2017	9
GSTCD	4	rs10516526	Wain_2017	13
HLA-DQB1	6	rs114544105	Wain_2017	2
HTR4	5	rs7715901	Wain_2017	19
IER5L	9	rs967497	Shrine_2019	2
IGF2BP2	3	rs6780171	Shrine_2019	3
IL27	16	rs12446589	Shrine_2019	1
IVD	15	rs2304645	Shrine_2019	19
JAZF1	7	rs1513272	Shrine_2019	2
JMJD1C	10	rs7082066	Shrine_2019	7
KANSL1	17	rs35524223	Wain_2017	1
KCNJ16	17	rs75195732	Novel	20
KDR	4	rs12331869	Shrine_2019	3
LINC00382	13	rs4885681	Shrine_2019	0
LINC00620	3	rs2974389	Shrine_2019	0
LOC100505739	8	rs7465401	Shrine_2019	0
LOC100507477	6	rs1102077	Shrine_2019	0
LOC100507661	3	rs879394	Shrine_2019	0
LOC100996325	5	rs11739847	Shrine_2019	0
LOC101929378	2	rs72902177	Shrine_2019	0
LOC101929395	20	rs6032942	Shrine_2019	0
LOC285889	7	rs12698403	Wain_2017	0
MAPT-AS1	17	rs79412431	Shrine_2019	0
MCL1	1	rs6681426	Wain_2017	0
MECOM	3	rs1344555	Wain_2017	4
MICAL3	22	rs11704827	Wain_2017	32
MIR548F3	1	rs28613267	Shrine_2019	0
MIR548N	2	rs2304340	Shrine_2019	0
MIR6074	12	rs11176001	Shrine_2019	0
MN1	22	rs2283847	Wain_2017	0
MSRB3	12	rs1494502	Wain_2017	9
MTCL1	18	rs513953	Shrine_2019	26
MTHFSD	16	rs6539952	Shrine_2019	28
NNT	5	rs4866846	Shrine_2019	12
OBFC1	10	rs11191841	Shrine_2019	0
PIK3C2B	1	rs12092943	Wyss_2018	17
PITPNM3	17	rs4796334	Shrine_2019	5
PPP6R2	22	rs113111175	Shrine_2019	8
PRDM11	11	rs10838435	Shrine_2019	13
PRSS23	11	rs11234757	Wain_2017	17
QTRT1	19	rs11085744	Shrine_2019	14
RAB5B	12	rs1689510	Shrine_2019	2
RALGPS2	1	rs4651005	Shrine_2019	8
RBBP8	18	rs11082051	Shrine_2019	35
RBMS1	2	rs7424771	Shrine_2019	4
RIN3	14	rs117068593	Wain_2017	14
RNU6-71P	6	rs2894837	Shrine_2019	0
RPS6KA2	6	rs9295345	Novel	14
RPUSD4	11	rs567508	Wain_2017	13
SCARF2	22	rs9610955	Shrine_2019	11
SEC24C	10	rs3849969	Jackson_2018	6
SEMA3D	7	rs12707691	Shrine_2019	12
SH3GL2	9	rs7041139	Shrine_2019	4
SKAP2	7	rs559233	Shrine_2019	7
SLC14A2	18	rs9807668	Shrine_2019	30
SLC2A12	6	rs2627237	Shrine_2019	12
SLC2A4RG	20	rs72448466	Wain_2017	6
SLMAP	3	rs6445932	Shrine_2019	9
SOGA2	18	rs513953	Wyss_2018	0
SUCLG2	3	rs4132748	Shrine_2019	22
SUZ12P1	17	rs62070631	Wyss_2018	0
TBX3	12	rs10850377	Wain_2017	2
TBX5	12	79683 days, 12:13:00	Wain_2017	0
TET2	4	rs34480284	Wain_2017	58
TGFB2	1	rs28613267	Shrine_2019	0
THSD4	15	rs62015883	Shrine_2019	16
TNFSF12	17	rs4968200	Shrine_2019	3
TNFSF13	17	rs4968200	Shrine_2019	7
TNS1	2	rs2571445	Wain_2017	17
TRAF3IP1	2	rs6710301	Shrine_2019	15
TRIP11	14	rs7155279	Wain_2017	50
TSEN54	17	rs7218675	Wain_2017	18
VTA1	6	rs9385988	Shrine_2019	3
WNT3	17	rs199525	Wyss_2018	0
WWOX	16	rs2345443	Shrine_2019	46
WWP2	16	rs8047194	Shrine_2019	5
ZNF337	20	rs6138639	Wyss_2018	40
