# Supplementary material for: Whole genome sequence analysis of pulmonary function and COPD in 19,996 multi-ethnic participants
Source: Nat Commun. 2020 Oct 14;11:5182. doi: 10.1038/s41467-020-18334-7 (PMC7598941; doi:10.1038/s41467-020-18334-7)
Supplement: Supplementary file 27 — Supplementary Data 24 [file 41467_2020_18334_MOESM27_ESM.xlsx]

## Sheet: Sheet1
Supplementary Data 24: GWAS candidate gene for pLOF analysis of FVC.
Gene	Chr	GWAS index variant	Reference	Number of pLOF variants included in the gene burden in the dataset
AAGAB	15	rs12917612	Shrine_2019	12
AGMO	7	rs4721442	Shrine_2019	42
ALX1	12	rs7971039	Wyss_2018	0
ANKFN1	17	rs28519449	Shrine_2019	40
AP3B1	5	rs425102	Shrine_2019	16
ARL15	5	rs2441026	Wain_2017	2
ASIC4	2	rs4674407	Shrine_2019	18
ASPSCR1	17	rs59606152	Shrine_2019	28
ATAD2B	2	rs13009582	Shrine_2019	5
BMF	15	rs34245505	Shrine_2019	3
BMP2	20	rs6140050	Wain_2017	0
BMP6	6	rs6924424	Wain_2017	3
BOK-AS1	2	rs6733504	Shrine_2019	0
BOP1	8	rs7838717	Shrine_2019	9
C18orf8	18	rs303752	Shrine_2019	3
C1orf140	1	rs12757436	Shrine_2019	0
C2orf54	2	rs6437219	Shrine_2019	14
CABLES1	18	rs7238093	Wyss_2018	11
CASC17	17	rs6501431	Wain_2017	0
CCDC41	12	rs10859698	Wyss_2018	0
CCDC91	12	rs2348418	Wain_2017	18
CCNT2-AS1	2	rs62168891	Shrine_2019	0
CDC5L	6	rs9357446	Shrine_2019	0
CDK12	17	rs8067511	Wyss_2018	4
CENPF	1	rs556648	Shrine_2019	67
CENPW	6	rs11759026	Wyss_2018	5
CFHR5	1	rs371740347	Novel	35
CHAC1	15	rs4924525	Shrine_2019	6
CIB4	2	rs732990	Shrine_2019	7
CLDN7	17	rs1215	Shrine_2019	7
CLUAP1	16	rs3751837	Shrine_2019	18
CMIP	16	rs74469188	Novel	2
COMTD1	10	rs1259605	Shrine_2019	18
CRADD	12	rs9788269	Shrine_2019	4
CRHR1	17	rs150741403	Wyss_2018	12
DCBLD2	3	rs1404098	Wyss_2018	17
DCC	18	rs12607758	Shrine_2019	9
DDX5	17	rs77672322	Shrine_2019	3
DHDDS	1	rs9438626	Shrine_2019	7
DMRT2	9	rs771662	Shrine_2019	5
DNLZ	9	rs10870202	Wain_2017	11
DUSP10	1	rs12757436	Shrine_2019	5
EDAR	2	rs17034666	Wyss_2018	12
EFEMP1	2	rs1430193	Wain_2017	4
ETS1	11	rs73025192	Wyss_2018	3
EYA2	20	rs12481092	Shrine_2019	4
FBXL20	17	rs8069451	Shrine_2019	4
FGF10	5	rs6859730	Shrine_2019	0
FKBP4	12	rs56196860	Shrine_2019	9
FOXP1	3	rs35480566	Shrine_2019	5
GLI2	2	rs56154976	Novel	9
GRIN2A	16	rs11074547	Shrine_2019	0
HHIP-AS1	4	rs13109426	Shrine_2019	0
HLX	1	rs17009288	Shrine_2019	0
HMGA1	6	rs9689096	Shrine_2019	0
HOXA-AS3	7	rs62454414	Shrine_2019	0
HSD17B12	11	rs4237643	Wain_2017	15
IGFBP3	7	rs17232687	Shrine_2019	4
KANK1	9	rs7046490	Novel	37
KCNK2	1	rs556648	Shrine_2019	7
KIAA2012	2	rs12997625	Shrine_2019	55
KIRREL3-AS3	11	rs73025192	Wyss_2018	0
LCT	2	rs2322659	Jackson_2018	35
LINC00348	13	rs803765	Shrine_2019	0
LINC01107	2	rs6431620	Shrine_2019	0
LOC101927166	17	rs12945803	Shrine_2019	0
LOC101927273	18	rs2202572	Shrine_2019	0
LOC644172	17	rs150741403	Wyss_2018	0
LOC729950	18	rs1668091	Shrine_2019	0
MCL1	1	rs878471	Shrine_2019	0
MED1	17	rs8067511	Wyss_2018	3
MIR548F1	1	rs2146098	Shrine_2019	0
MIR548G	3	rs1610265	Shrine_2019	0
MIR588	6	rs6918725	Shrine_2019	0
MYPN	10	rs7095607	Wain_2017	10
NCOR1	17	rs34351630	Shrine_2019	12
NR5A2	1	rs2816992	Shrine_2019	11
P4HA2-AS1	5	rs3843503	Shrine_2019	0
PAPD5	16	rs76219171	Shrine_2019	3
PDXDC2P	16	rs3973397	Wyss_2018	0
PIAS1	15	rs17308514	Novel	13
PKDCC	2	rs4952564	Shrine_2019	11
PMFBP1	16	rs55771535	Wyss_2018	49
PRDM11	11	rs2863171	Wain_2017	13
QSOX2	9	rs10858246	Wain_2017	13
RARB	3	rs73048404	Shrine_2019	3
RASSF9	12	rs7971039	Wyss_2018	9
RDH14	2	rs13430465	Shrine_2019	10
RGN	X	rs12556310	Novel	0
RIN3	14	rs11621587	Shrine_2019	14
RSPO3	6	rs11759026	Wyss_2018	6
RSRC1	3	rs1595029	Wain_2017	13
RUNX2	6	rs9472541	Shrine_2019	4
RYR2	1	1:237929787:T_TCA	Wyss_2018	23
SATB2	2	rs1249096	Shrine_2019	0
SEMA6D	15	rs4775429	Wyss_2018	5
SLC2A4RG	20	rs4809221	Shrine_2019	6
SLC9A7	X	rs182915372	Novel	0
SMAD3	15	rs8025774	Wyss_2018	12
SMARCA2	9	rs771662	Shrine_2019	16
SPAG17	1	rs200154334	Wain_2017	69
SQRDL	15	rs4775429	Wyss_2018	0
SUCLG2	3	rs1490265	Wain_2017	22
SUZ12P1	17	rs62070648	Shrine_2019	0
TARS	5	rs91731	Wain_2017	28
TBX3	12	rs35506	Wain_2017	2
UQCC1	20	rs143384	Shrine_2019	13
VRTN	14	rs10141786	Shrine_2019	5
WNT3	17	rs199525	Wyss_2018	0
WWOX	16	rs1079572	Wain_2017	46
ZFHX3	16	rs55771535	Wyss_2018	8
ZFP82	19	rs2967516	Shrine_2019	15
ZNF157	X	rs5953026	Novel	0
ZNF503-AS1	10	rs1259605	Shrine_2019	0
