# Supplementary material for: Whole genome sequence analysis of pulmonary function and COPD in 19,996 multi-ethnic participants
Source: Nat Commun. 2020 Oct 14;11:5182. doi: 10.1038/s41467-020-18334-7 (PMC7598941; doi:10.1038/s41467-020-18334-7)
Supplement: Supplementary file 28 — Supplementary Data 25 [file 41467_2020_18334_MOESM28_ESM.xlsx]

## Sheet: Sheet1
Supplementary Data 25: GWAS candidate gene for pLOF analysis of FEV1/FVC.
Gene	Chr	GWAS index variant	Reference	Number of pLOF variants included in the gene burden in the dataset
ADAM19	5	rs11134789	Shrine_2019	16
ADAMTS19-AS1	5	rs17163397	Shrine_2019	0
ADGRG6	6	rs148274477	Wain_2017	17
AEBP2	12	rs10841302	Shrine_2019	3
AFAP1	4	rs62289340	Shrine_2019	24
AGER	6	rs2070600	Wain_2017	44
ARHGEF17	11	rs2027761	Shrine_2019	5
ARMC2	6	rs2768551	Wain_2017	19
ASTN2	9	rs803923	Wain_2017	17
ATP2A3	17	rs8082036	Shrine_2019	14
BCAS3	17	rs8068952	Shrine_2019	18
BCHE	3	rs1799807	Shrine_2019	25
BMP4	14	rs35107139	Shrine_2019	5
BTC	4	rs62316310	Shrine_2019	2
C1GALT1	7	rs10246303	Wain_2017	0
C20orf112	20	rs4413223	Shrine_2019	0
CACNA2D3	3	rs1458979	Wain_2017	8
CASC15	6	rs13198081	Shrine_2019	0
CASC17	17	rs996865	Shrine_2019	0
CDC123	10	rs7090277	Wain_2017	13
CFDP1	16	rs3743609	Wain_2017	5
CHRM3	1	rs6688537	Wain_2017	1
COPS2	15	rs79234094	Shrine_2019	0
CYFIP2	5	rs1990950	Wain_2017	3
DCAF8	1	rs11591179	Wyss_2018	2
DCBLD2	3	rs80217917	Wyss_2018	17
DENND2D	1	rs9970286	Shrine_2019	8
DOCK9	13	rs11620380	Shrine_2019	13
DSP	6	rs2076295	Shrine_2019	26
EEFSEC	3	rs2811415	Wain_2017	26
ELAVL2	9	rs1107677	Shrine_2019	0
FAF1	1	rs1416685	Shrine_2019	0
FAM13A	4	rs13110699	Wain_2017	21
FAM168A	11	11:73280955: GA_G	Wyss_2018	0
FAM227B	15	rs35251997	Shrine_2019	27
FGD6	12	rs113745635	Wain_2017	20
FGF18	5	rs10059996	Shrine_2019	0
FLJ35282	9	rs1107677	Shrine_2019	0
FLJ43879	2	rs12477314	Wain_2017	0
FRAS1	4	rs11098196	Shrine_2019	77
FTO	16	rs35420030	Shrine_2019	25
GALNT12	9	rs57649467	Shrine_2019	16
GATA6	18	rs1985511	Shrine_2019	0
GHRHR	7	rs544345041	Novel	18
GLIS2-AS1	16	rs56104880	Shrine_2019	0
GLIS3	9	rs1570203	Shrine_2019	9
GPR126	6	rs7753012	Wain_2017	0
GRIK2	6	rs572153283	Novel	5
HAUS4	14	rs1951121	Shrine_2019	13
HHIP-AS1	4	rs13141641	Shrine_2019	0
HLA-DQB1	6	rs9274247	Shrine_2019	2
HTR4	5	rs7733410	Shrine_2019	19
HTRA1	10	rs4279944	Shrine_2019	7
IGFBP5	2	rs6435952	Shrine_2019	0
IL1RL1	2	rs12470864	Shrine_2019	21
ITGA1	5	rs1551943	Wain_2017	22
ITGAV	2	rs2084448	Shrine_2019	16
JMJD1C	10	rs75159994	Wyss_2018	7
KCNE2	21	rs2834440	Wain_2017	3
KCNJ3	2	rs72904209	Wyss_2018	0
KCNQ5	6	rs141651520	Wain_2017	6
KCNS3	2	rs62126408	Wain_2017	5
KIAA1462	10	rs3847402	Wain_2017	11
KLHL22	22	rs4820216	Wyss_2018	5
KRTCAP2	1	rs141942982	Shrine_2019	3
LINC00340	6	rs9350408	Wyss_2018	0
LINC00649	21	rs12627254	Shrine_2019	0
LINC00911	14	rs1698268	Wain_2017	0
LINC00917	16	rs12918140	Shrine_2019	0
LMOD1	1	rs4309038	Shrine_2019	0
LOC101926964	1	rs72673461	Shrine_2019	0
LOC101926966	2	rs2544536	Shrine_2019	0
LOC101929516	1	rs17513135	Wain_2017	0
LOC158434	9	rs72743974	Shrine_2019	0
LOX	5	rs10059661	Shrine_2019	2
LRP1	12	rs11172113	Wain_2017	7
LTBP4	19	rs113473882	Wain_2017	33
LY86	6	rs1294417	Shrine_2019	7
LYPLAL1	1	rs75128958	Shrine_2019	14
MED15	22	rs4820216	Wyss_2018	12
MEOX2-AS1	7	rs4721457	Shrine_2019	0
MET	7	rs193686	Shrine_2019	7
MFAP2	1	rs2284746	Wain_2017	3
MGA	15	rs72724130	Wain_2017	5
MIR181A1HG	1	rs10919604	Shrine_2019	0
MIR548F1	1	rs17531405	Shrine_2019	0
MIR548G	3	rs80217917	Wyss_2018	0
MIR5580	14	rs74053129	Shrine_2019	0
MIR8079	13	rs9533803	Shrine_2019	0
MMP15	16	rs12447804	Wain_2017	11
MN1	22	rs2283847	Shrine_2019	0
MYO16	13	rs9634470	Shrine_2019	17
NCR3	6	rs2857595	Wain_2017	9
NEXN	1	rs9661687	Shrine_2019	29
NPNT	4	rs34712979	Wain_2017	17
NR4A2	2	rs72904209	Wyss_2018	2
PARD3	10	rs1274475	Shrine_2019	13
PDZRN3-AS1	3	rs586936	Shrine_2019	0
PHF13	1	rs9661802	Shrine_2019	0
PID1	2	rs10498230	Wain_2017	4
PPP1R3B	8	rs330939	Shrine_2019	6
PRSS23	11	rs11234768	Shrine_2019	17
PSMB3	17	rs11658500	Wain_2017	0
PTCH1	9	rs28446321	Shrine_2019	1
RARB	3	rs1529672	Wain_2017	3
RASGEF1C	5	rs79898473	Shrine_2019	8
RASSF3	12	rs1244869	Shrine_2019	14
RBMS3	3	rs17666332	Shrine_2019	6
REC114	15	rs7176074	Shrine_2019	7
RNU5F-1	1	rs4328080	Wain_2017	0
RPAP1	15	rs2012453	Shrine_2019	35
RPUSD4	11	rs541601	Shrine_2019	13
RUNX2	6	rs12202314	Shrine_2019	4
SEC63	6	rs1032155362	Novel	7
SFTPD	10	rs721917	Shrine_2019	10
SH3GL3	15	rs66650179	Wain_2017	12
SLC1A2	11	rs10836366	Shrine_2019	2
SLITRK6	13	rs149004949	Novel	13
SMURF2	17	rs11653958	Shrine_2019	9
SNRPF	12	rs12820313	Wain_2017	2
SPATA9	5	rs153916	Wain_2017	8
SPATS2L	2	rs985256	Shrine_2019	5
SSH2	17	rs2244592	Shrine_2019	9
ST3GAL1	8	rs144870669	Novel	2
TEKT5	16	rs78442819	Shrine_2019	19
TET2	4	rs6533183	Shrine_2019	58
TEX41	2	rs1406225	Shrine_2019	0
TGFB2	1	rs993925	Wain_2017	0
TGFBR3	1	rs12140637	Wain_2017	10
THSD4	15	rs1441358	Shrine_2019	16
TMEM38B	9	rs1491106	Shrine_2019	10
TSHZ3	19	rs9636166	Shrine_2019	2
USP3	15	rs62012772	Shrine_2019	0
VAPA	18	rs8089099	Shrine_2019	5
ZKSCAN1	7	rs72615157	Wain_2017	2
ZNF462	9	rs1491106	Shrine_2019	1
