# Supplementary material for: Whole genome sequence analysis of pulmonary function and COPD in 19,996 multi-ethnic participants
Source: Nat Commun. 2020 Oct 14;11:5182. doi: 10.1038/s41467-020-18334-7 (PMC7598941; doi:10.1038/s41467-020-18334-7)
Supplement: Supplementary file 29 — Supplementary Data 26 [file 41467_2020_18334_MOESM29_ESM.xlsx]

## Sheet: Sheet1
Supplementary Data 26: GWAS candidate gene for pLOF analysis of COPD.
Gene	Chr	GWAS index variant	Reference	Number of pLOF variants included in the gene burden in the dataset
ABCB5	7	rs7805806	Sakornsakolpat_2018	59
ABLIM3	5	rs1975340	Sakornsakolpat_2018	17
ADAM19	5	rs72811310	Sakornsakolpat_2018	16
ADAMTSL3	15	rs10152300	Sakornsakolpat_2018	31
ADCY5	3	rs4093840	Sakornsakolpat_2018	5
ADGRG6	6	rs9399401	Sakornsakolpat_2018	17
ADRB2	5	rs35684381	Sakornsakolpat_2018	4
AGER	6	rs2070600	Sakornsakolpat_2018	44
AIMP1	4	rs13534	Sakornsakolpat_2018	15
AMZ1	7	rs798565	Sakornsakolpat_2018	36
ARMC2	6	rs2806356	Sakornsakolpat_2018	19
ASTN2	9	rs803923	Sakornsakolpat_2018	17
BMP6	6	rs11243202	Sakornsakolpat_2018	3
BTBD1	15	rs7181169	Sakornsakolpat_2018	18
BTC	4	rs4585380	Sakornsakolpat_2018	2
C10orf11	10	rs2579762	Sakornsakolpat_2018	0
C5orf56	5	rs10076733	Sakornsakolpat_2018	8
CACNA2D3	3	rs17759204	Sakornsakolpat_2018	8
CASC15	6	rs13198656	Sakornsakolpat_2018	0
CASC17	17	rs11655567	Sakornsakolpat_2018	0
CCDC69	5	rs979453	Sakornsakolpat_2018	21
CDC123	10	rs7068966	Sakornsakolpat_2018	13
CDKAL1	6	rs12210803	Sakornsakolpat_2018	6
CFDP1	16	rs4888379	Sakornsakolpat_2018	5
CHRM3	1	rs11579382	Sakornsakolpat_2018	1
CHRNA3	15	rs55676755	Sakornsakolpat_2018	15
CHRNB4	15	rs28534575	Sakornsakolpat_2018	8
CPSF2	14	rs2295726	Sakornsakolpat_2018	12
CYFIP2	5	rs10866659	Sakornsakolpat_2018	3
DENND2D	1	rs629619	Sakornsakolpat_2018	8
DMWD	19	rs72626215	Sakornsakolpat_2018	16
DSP	6	rs2076295	Sakornsakolpat_2018	26
EEFSEC	3	rs2955083	Sakornsakolpat_2018	26
EFCAB5	17	rs8080772	Sakornsakolpat_2018	51
ELAVL2	9	rs156394	Sakornsakolpat_2018	0
EML4	2	rs12466981	Sakornsakolpat_2018	13
FAM13A	4	rs7671261	Sakornsakolpat_2018	21
FGD6	12	rs60129850	Sakornsakolpat_2018	20
FGF18	5	rs12519165	Sakornsakolpat_2018	0
FLJ35282	9	rs156394	Sakornsakolpat_2018	0
FLJ43879	2	rs62191105	Sakornsakolpat_2018	0
FSTL4	5	rs4958231	Sakornsakolpat_2018	12
GALNT12	9	rs10760580	Sakornsakolpat_2018	16
GLIS3	9	rs10114763	Sakornsakolpat_2018	9
HHIP-AS1	4	rs6537279	Sakornsakolpat_2018	0
HLA-DQB1	6	rs9273404	Sakornsakolpat_2018	2
HSPA4	5	rs62375246	Sakornsakolpat_2018	0
HTR4	5	rs10037493	Sakornsakolpat_2018	19
ID4	6	rs9350191	Sakornsakolpat_2018	2
IER3	6	rs2284174	Sakornsakolpat_2018	2
ITGA1	5	rs1551943	Sakornsakolpat_2018	22
ITGB8	7	rs2040732	Sakornsakolpat_2018	1
ITPK1	14	rs35584079	Sakornsakolpat_2018	4
KCNE2	21	rs2096468	Sakornsakolpat_2018	3
LINC00299	2	rs184706	Sakornsakolpat_2018	0
LINC00649	21	rs11088268	Sakornsakolpat_2018	0
LINC01107	2	rs13410025	Sakornsakolpat_2018	0
LINC01876	2	rs12471552	Sakornsakolpat_2018	0
LINGO1	15	rs4074365	Sakornsakolpat_2018	1
LOC100507477	6	rs646695	Sakornsakolpat_2018	0
LOC100507661	3	rs7642001	Sakornsakolpat_2018	0
LOC101926964	1	rs72673419	Sakornsakolpat_2018	0
LOC101926966	2	rs10929386	Sakornsakolpat_2018	0
LOC101929378	2	rs72902175	Sakornsakolpat_2018	0
LOC101929516	1	rs76841360	Sakornsakolpat_2018	0
LOC105370003	12	rs7958945	Sakornsakolpat_2018	0
LOC105376240	9	rs803923	Sakornsakolpat_2018	0
LOC105377329	4	rs62306284	Sakornsakolpat_2018	0
LOC105378230	5	rs979453	Sakornsakolpat_2018	0
LOC107987087	9	rs7866939	Sakornsakolpat_2018	0
LOC112268099	12	rs4762172	Sakornsakolpat_2018	0
LRMDA	10	rs11594905	Sakornsakolpat_2018	6
LRP1B	2	rs11687134	Novel	24
LY86	6	rs1294421	Sakornsakolpat_2018	7
LYPLAL1	1	rs79274749	Sakornsakolpat_2018	14
MAPT-AS1	17	rs12373142	Sakornsakolpat_2018	0
MECOM	3	rs11721111	Sakornsakolpat_2018	4
MFAP2	1	rs9435731	Sakornsakolpat_2018	3
MFHAS1	8	rs9329170	Sakornsakolpat_2018	8
MICAL3	22	rs9617650	Sakornsakolpat_2018	32
MIR8079	13	rs9525927	Sakornsakolpat_2018	0
MMP15	16	rs12926803	Sakornsakolpat_2018	11
MTCL1	18	rs647097	Sakornsakolpat_2018	26
NPNT	4	rs34712979	Sakornsakolpat_2018	17
OBFC1	10	rs1570221	Sakornsakolpat_2018	0
PAPPA	9	rs2224768	Sakornsakolpat_2018	7
PARVA	11	rs80145403	Sakornsakolpat_2018	5
PID1	2	rs16825267	Sakornsakolpat_2018	4
PPP1R3B	8	rs330937	Sakornsakolpat_2018	6
PRSS23	11	rs117261012	Sakornsakolpat_2018	17
PSMB3	17	rs34727469	Sakornsakolpat_2018	0
RARB	3	rs1529672	Sakornsakolpat_2018	3
RBMS3	3	rs13073544	Sakornsakolpat_2018	6
RFX3	9	rs613518	Sakornsakolpat_2018	3
RIN3	14	rs72699855	Sakornsakolpat_2018	14
RNF220	1	rs10890311	Sakornsakolpat_2018	2
RNU5F-1	1	rs11118406	Sakornsakolpat_2018	0
RREB1	6	rs7772296	Sakornsakolpat_2018	4
SERPINA1	14	rs28929474	Busch 2017	10
SFTPD	10	rs721917	Sakornsakolpat_2018	10
SH2D7	15	rs6495272	Sakornsakolpat_2018	18
SLMAP	3	rs62259026	Sakornsakolpat_2018	9
SNRPF	12	rs7307510	Sakornsakolpat_2018	2
SPATA9	5	rs153916	Sakornsakolpat_2018	8
SUZ12P1	17	rs1973252	Sakornsakolpat_2018	0
SYN2	3	rs11707641	Sakornsakolpat_2018	15
SYN3	22	rs73158393	Sakornsakolpat_2018	14
TBX3	12	rs4767250	Sakornsakolpat_2018	2
TEAD1	11	rs7114698	Sakornsakolpat_2018	8
TEKT5	16	rs56134392	Sakornsakolpat_2018	19
TESK2	1	rs4660861	Sakornsakolpat_2018	29
TET2	4	rs2047409	Sakornsakolpat_2018	58
TGFB2	1	rs3121580	Sakornsakolpat_2018	0
THRA	17	rs62065216	Sakornsakolpat_2018	7
THSD4	15	rs1441358	Sakornsakolpat_2018	16
TNPO1	5	rs34651	Sakornsakolpat_2018	0
TNS1	2	rs2571445	Sakornsakolpat_2018	17
TOP2B	3	rs11712723	Sakornsakolpat_2018	7
TSPAN14	10	rs1902661	Sakornsakolpat_2018	0
TXLNB	6	rs9321714	Sakornsakolpat_2018	21
VGLL4	3	rs2442776	Sakornsakolpat_2018	5
VTA1	6	rs6928024	Sakornsakolpat_2018	3
WDR72	15	rs72740913	Novel	39
ZBTB38	3	rs7650602	Sakornsakolpat_2018	4
ZKSCAN1	7	rs2897075	Sakornsakolpat_2018	2
ZMIZ1	10	rs780151	Sakornsakolpat_2018	7
